# Supplementary material for: Targeting the Lysosomal Degradation of Rab22a‐NeoF1 Fusion Protein for Osteosarcoma Lung Metastasis
Source: Adv Sci (Weinh). 2022 Dec 18;10(5):2205483. doi: 10.1002/advs.202205483 (PMC9929137; doi:10.1002/advs.202205483)
Supplement: Supplementary file 5 — Supplemental Table 4 [file ADVS-10-2205483-s005.xlsx]

## Sheet: E3 ligase screening
sgRNA	RAB22A-NEOF1_down	RAB22A-NEOF1_up	RAB22A-NEOF1_down_tpm	RAB22A-NEOF1_up_tpm	log2(FC)
USP33	4245	6366	551.425	926.372	0.748428
KCTD6	12888	6449	1672.11	938.437	-0.83334
UBE2L3	5854	7660	760.055	1114.47	0.552183
CPSF1	5829	7675	756.813	1116.65	0.561169
2022-03-01	12095	16028	1569.29	2330.86	0.570749
BTRC	10796	6691	1400.86	973.615	-0.524885
ABTB1	8990	10240	1166.68	1489.5	0.35242
PRDM5	8348	9273	1083.44	1348.94	0.316209
RNF220	13105	6200	1700.25	902.242	-0.91416
DCAF7	8838	4543	1146.97	661.378	-0.794284
COPS5	5145	6528	668.123	949.921	0.507694
UBE2A	7438	13312	965.443	1936.05	1.00386
2022-03-11	6424	9718	833.963	1413.62	0.761343
RNF145	10426	5915	1352.88	860.814	-0.65226
BRCA1	5104	6019	662.806	875.932	0.402231
ABTB2	10118	11096	1312.94	1613.93	0.297776
RNF139	10803	11489	1401.76	1671.06	0.253521
BIRC6	10067	6984	1306.33	1016.21	-0.362327
USP34	6413	8100	832.537	1178.43	0.501279
FBXO24	8830	10178	1145.94	1480.49	0.36955
PRDM10	7090	8224	920.32	1196.45	0.378558
DPF1	6921	8338	898.406	1213.03	0.43317
BAP1	12804	7756	1661.22	1128.43	-0.557934
BTBD8	6688	7569	868.195	1101.24	0.343042
CYLD	5837	6424	757.85	934.803	0.30275
RNF26	6034	6850	783.394	996.727	0.347461
KCMF1	9520	10588	1235.4	1540.09	0.318031
MDM2	6015	6357	780.931	925.064	0.244359
USP4	8445	9148	1096.01	1330.77	0.279992
UBE2E3	6122	8262	794.805	1201.98	0.596738
FBXO2	6307	7188	818.793	1045.86	0.353119
PHF2	5757	6220	747.477	905.15	0.276127
SIRT4	8729	10598	1132.84	1541.54	0.444432
ASB8	8663	9146	1124.28	1330.48	0.242941
KBTBD6	8464	8756	1098.48	1273.79	0.213617
TRIM50	5342	5562	693.667	809.502	0.222792
UNK	8431	8790	1094.2	1278.73	0.224835
KLHL5	11249	7345	1459.59	1068.68	-0.449735
SETMAR	8227	9016	1067.75	1311.58	0.296736
UCHL3	9038	6571	1172.91	956.171	-0.294746
NEDD4	7099	7889	921.487	1147.76	0.316784
PEX2	8792	9714	1141.01	1413.04	0.308496
SHPRH	5346	6578	694.185	957.189	0.463483
USP13	13901	6305	1803.46	917.505	-0.974981
DTX3	10491	6778	1361.31	986.261	-0.464951
USP17L4	7845	8463	1018.22	1231.2	0.274016
RNF208	8099	7894	1051.15	1148.48	0.127762
KBTBD7	7256	7219	941.844	1050.37	0.157332
PJA2	7487	7909	971.796	1150.67	0.243742
TRIM2	8390	9847	1088.88	1432.38	0.395561
KDM3B	8930	9539	1158.9	1387.6	0.259838
VHL	8991	9279	1166.81	1349.81	0.210186
TRIM17	9539	6974	1237.87	1014.75	-0.286729
LONRF2	3020	3550	392.586	517.034	0.39725
RNF133	8976	9858	1164.87	1433.98	0.299856
VPS18	7788	8238	1010.83	1198.49	0.245683
PCGF1	9438	9493	1224.77	1380.92	0.173115
RANBP2	9262	6636	1201.95	965.62	-0.31585
USP11	10040	6873	1302.83	1000.07	-0.381546
DCAF8	6977	5018	905.668	730.425	-0.310246
KCNA3	7393	7638	959.608	1111.27	0.211695
RNF38	10825	10813	1404.62	1572.8	0.163156
TCEB3	5225	5096	678.496	741.763	0.128618
KDM4E	8138	9324	1056.21	1356.35	0.360838
USP17L1	3758	3972	488.278	578.377	0.244305
FBXO9	6060	6766	786.765	984.517	0.323483
KBTBD11	8750	9134	1135.56	1328.73	0.226645
RNF150	9767	7271	1267.43	1057.92	-0.26067
2022-03-05	6299	6485	817.755	943.67	0.206614
STAMBP	8251	9323	1070.86	1356.21	0.340807
PEX12	6187	7756	803.233	1128.43	0.49042
ZBTB14	9919	9960	1287.14	1448.8	0.170692
SETDB2	7245	7328	940.418	1066.21	0.181119
USP17L8	3784	4714	491.65	686.235	0.481072
FBXL7	10648	11443	1381.67	1664.37	0.268571
HERC1	5775	6177	749.811	898.899	0.261632
KLHL14	8624	8721	1119.22	1268.7	0.18085
ANAPC11	8735	6642	1133.62	966.492	-0.230104
PRDM8	9024	6833	1171.09	994.256	-0.236163
ASB16	8034	8222	1042.72	1196.16	0.198059
FBXO41	6227	6487	808.419	943.961	0.223623
DCAF5	7757	8124	1006.81	1181.92	0.231345
UBE2B	7778	11677	1009.53	1698.39	0.750484
HDAC2	8995	6885	1167.33	1001.82	-0.220596
RSPRY1	9396	9549	1219.33	1389.06	0.188024
FBXL15	8830	9764	1145.94	1420.31	0.309681
SHISA5	7686	5248	997.6	763.858	-0.385156
DCAF13	8562	8502	1111.19	1236.86	0.154588
CREBBP	6807	7195	883.625	1046.88	0.244587
USP30	5391	5823	700.02	847.441	0.275717
USP53	7587	8049	984.763	1171.02	0.249913
PEX10	6175	7717	801.677	1122.76	0.485952
DCAF16	8191	8567	1063.08	1246.31	0.229417
TRIM38	9396	6881	1219.33	1001.23	-0.284305
PHF7	6381	6541	828.388	951.811	0.200368
PRPF19	9250	9162	1200.39	1332.8	0.150956
TRIM8	7458	7911	968.036	1150.96	0.2497
HECTD1	6288	6579	816.329	957.334	0.229872
KCTD21	10642	7404	1380.89	1077.26	-0.358232
KLHL29	7772	7556	1008.75	1099.35	0.124085
SIRT6	7739	8131	1004.47	1182.94	0.235935
UBXN1	8857	9281	1149.44	1350.1	0.232141
KCTD15	10128	7792	1314.24	1133.66	-0.213243
CNOT4	11283	7471	1464	1087	-0.42957
STUB1	7203	7939	934.972	1155.03	0.304931
USP25	7853	5018	1019.25	730.425	-0.480705
KCND3	8921	6867	1157.73	999.199	-0.212462
SETD9	8421	5998	1092.9	872.879	-0.324311
EIF3F	8374	8025	1086.81	1167.53	0.103358
UBE2E2	7115	8658	923.561	1259.54	0.447619
KCNG1	8868	6658	1150.86	968.818	-0.248418
USP45	8839	6696	1147.1	974.342	-0.235495
MYLIP	9611	7285	1247.2	1059.96	-0.234687
DCAF10	10160	9614	1318.39	1398.51	0.0851114
KCNA1	9648	6817	1252	991.93	-0.335925
UBE2J2	5655	5726	734.251	833.341	0.182633
PDZRN4	6286	6248	816.07	909.22	0.155937
FBXW4	7893	8121	1024.44	1181.48	0.205762
ASB6	7847	7753	1018.48	1127.99	0.147342
KBTBD3	11080	10751	1437.68	1563.78	0.121298
TULP4	6192	7680	803.881	1117.38	0.475063
JMJD1C	9572	6844	1242.15	995.855	-0.318827
RNF24	9053	6962	1174.85	1013.01	-0.213832
KCNC1	8763	6371	1137.25	927.099	-0.294751
KCTD9	8249	8258	1070.6	1201.4	0.166292
BACH1	9133	6882	1185.22	1001.38	-0.243171
PJA1	8543	8542	1108.72	1242.68	0.164557
FBXO3	8926	9378	1158.38	1364.2	0.235944
TRIM28	7861	8390	1020.29	1220.58	0.258592
VCP	9754	10443	1265.75	1519.01	0.263146
DCAF6	9236	9624	1198.58	1399.96	0.224061
TRAF6	7971	7806	1034.55	1135.69	0.134564
NOSIP	9152	6366	1187.69	926.372	-0.358491
OTUD3	6137	6372	796.75	927.245	0.218823
ANKFY1	9209	9399	1195.08	1367.25	0.194176
MGRN1	7012	7199	910.206	1047.46	0.202628
ASB10	10935	8522	1418.88	1239.77	-0.194676
KLHL23	9571	7281	1242.02	1059.38	-0.229467
RNF165	8980	6909	1165.39	1005.3	-0.213175
TRAF5	11194	11654	1452.46	1695.04	0.222823
KCNS2	7674	6194	996.044	901.37	-0.144089
RNF4	8435	6559	1094.72	954.427	-0.197852
SOCS2	9310	6339	1208.17	922.448	-0.38929
UFD1L	10671	8306	1384.65	1208.37	-0.196452
USP17L11	8441	6559	1095.5	954.427	-0.198877
HDAC9	7413	8080	962.201	1175.52	0.288891
EZH2	8914	6248	1156.83	909.22	-0.347473
WWP1	10372	7796	1345.88	1134.24	-0.246822
SIRT7	9958	9895	1292.2	1439.35	0.155595
TRIM22	10296	10386	1336.02	1510.73	0.177297
USP51	7627	7949	989.949	1156.48	0.224313
CCL18	9028	8369	1171.61	1217.53	0.0554682
RNF39	8271	5784	1073.45	841.772	-0.350758
SETD7	7902	6240	1025.61	908.057	-0.175624
RNF157	9290	7314	1205.58	1064.18	-0.179993
RNF7	7624	7658	989.56	1114.18	0.171122
TRAIP	5758	5765	747.607	839.01	0.166408
UBR4	8862	8509	1150.08	1237.88	0.106134
TRIM34	6752	7026	876.493	1022.31	0.22202
BTBD9	9510	6724	1234.11	978.412	-0.334954
MKRN3	10683	8013	1386.2	1165.78	-0.24984
RNF148	7029	5435	912.41	791.041	-0.205931
TRIM43	10506	7946	1363.25	1156.04	-0.237857
BARD1	5075	5361	659.046	780.284	0.24362
FBXW8	8856	9117	1149.31	1326.26	0.206602
USP17L12	3409	2315	443.025	337.512	-0.39245
BRAP	6387	6700	829.166	974.923	0.233628
CBLC	8437	8391	1094.98	1220.73	0.156843
PARK7	7627	7746	989.949	1126.97	0.187024
KCND1	11268	7851	1462.06	1142.23	-0.356141
SPSB2	9967	7746	1293.36	1126.97	-0.198677
2022-03-09	7180	7119	931.989	1035.83	0.152401
TRIM47	10254	10715	1330.58	1558.55	0.228152
ASB7	12037	8931	1561.77	1299.23	-0.26553
HDAC7	7980	7850	1035.72	1142.09	0.14104
RNF181	9469	7492	1228.79	1090.05	-0.172846
WHSC1	8365	7943	1085.64	1155.61	0.0901038
BCL6	8125	8034	1054.52	1168.84	0.148483
KDM2A	7334	5771	951.958	839.882	-0.180711
TRIM27	8576	8880	1113	1291.81	0.214941
VPS8	9328	8873	1210.51	1290.79	0.0926459
ZBTB2	8177	7979	1061.26	1160.84	0.129385
TRIM10	5508	5687	715.191	827.672	0.210731
TTC3	6809	8339	883.884	1213.17	0.456854
WHSC1L1	7060	7079	916.43	1030.02	0.168569
TRIM65	8340	6850	1082.4	996.727	-0.118963
FBXO25	8654	8839	1123.11	1285.85	0.195219
KAT6A	7723	8084	1002.4	1176.1	0.230561
PRDM6	8475	8712	1099.9	1267.39	0.204483
RNF219	7949	4426	1031.7	644.371	-0.679062
USP54	9073	9070	1177.44	1319.43	0.164257
MIB2	11662	8512	1513.14	1238.32	-0.289168
PML	10241	7541	1328.89	1097.17	-0.276434
UBR7	8013	8276	1040	1204.01	0.211268
KDM4D	11028	9071	1430.94	1319.58	-0.116887
DDB1	7526	5566	976.853	810.083	-0.270072
NSD1	9602	7181	1246.04	1044.84	-0.254061
USP17L13	8003	6136	1038.7	892.939	-0.21815
KCTD14	11761	9319	1525.98	1355.63	-0.170779
HDAC1	7575	7391	983.207	1075.37	0.129264
TRIM26	8472	8983	1099.52	1306.78	0.249152
UBR5	9250	8741	1200.39	1271.61	0.0831435
KDM4B	6482	5249	841.484	764.003	-0.139356
