# Supplementary material for: Targeting the Lysosomal Degradation of Rab22a‐NeoF1 Fusion Protein for Osteosarcoma Lung Metastasis
Source: Adv Sci (Weinh). 2022 Dec 18;10(5):2205483. doi: 10.1002/advs.202205483 (PMC9929137; doi:10.1002/advs.202205483)
Supplement: Supplementary file 6 — Supplemental Table 5 [file ADVS-10-2205483-s002.xlsx]

## Sheet: Sheet1
	drug （5μM）	migration ratio		drug （1μM）	migration ratio
	PF-477736	0.000360979		Shikonin	0.00711565
	AD80	0.000386126		PD168393	0.00801878
	Sitravatinib (MGCD516)	0.000432801		Afatinib (BIBW2992)	0.0126468
	WZ8040	0.00386235		PYR-41	0.0289348
	Canertinib (CI-1033)	0.00760991		ABBV-744	0.0291523
	Palbociclib (PD-0332991) HCl	0.00767919		K03861	0.0333879
	Capmatinib (INCB28060)	0.00769107		THZ531	0.0388092
	NVP-BVU972	0.00796171		Telatinib	0.0388092
	AEE788 (NVP-AEE788)	0.0081746		Osimertinib (AZD9291)	0.039747
	WAY-601323	0.0203918		TIC10 Analogue	0.0424726
	AZD7762	0.0280229		Rabusertib (LY2603618)	0.0450044
	Shikonin	0.0286624		Palbociclib (PD-0332991) HCl	0.0453992
	K03861	0.0333879		PHA-665752	0.0461379
	NSC95397	0.0398089		SU11274	0.0476946
	Masitinib (AB1010)	0.0425964		NSC95397	0.0480305
	NSC228155	0.0457778		Masitinib (AB1010)	0.0533672
	Ripretinib (DCC-2618)	0.046107		SEL120 (SEL120-34，SEL120-34A)	0.056925
	Ki20227	0.0477707		Tivozanib (AV-951)	0.056925
	Indirubin-3'-monoxime	0.0477707		Capmatinib (INCB28060)	0.0578515
	PHA-665752	0.05071		PLX5622	0.0701176
	LY2857785	0.0508767		DCC-2618	0.070864
	WAY-297174	0.0508767		SR-4835	0.0762198
	SU9516	0.0540475		Avitinib (AC0010)	0.0953729
	CDKI-73	0.0541401		LY2857785	0.108392
	Gefitinib (ZD1839)	0.0547726		WAY-297174	0.108392
	PI-3065	0.0552459		CDKI-73	0.108548
	Pilaralisib (XL147)	0.0552459		NU7026	0.134828
	PF-4989216	0.0552459		abemaciclib (LY2835219)	0.142446
	Tivantinib (ARQ 197)	0.0557325		NVP-BVU972	0.149713
	NU6027	0.0573248		Chk2 Inhibitor II (BML-277)	0.153445
	GZD824 Dimesylate	0.0725765		GDC-0575 (ARRY-575, RG7741)	0.154591
	AC480 (BMS-599626)	0.0744657		WAY-351783	0.154591
	SR-4835	0.0762198		Tivantinib (ARQ 197)	0.158357
	AZ5104	0.0768414		Sorafenib Tosylate	0.159117
	TG101209	0.0796179		NVP-2	0.160301
	SEL120 (SEL120-34，SEL120-34A)	0.0859872		Tepotinib (EMD 1214063)	0.160301
	AT7519 HCl	0.0923646		WAY-635109	0.163236
	OSI-930	0.0925075		OSI-930	0.169685
	JNJ-38877605	0.0972416		WH-4-023	0.172337
	Palbociclib (PD0332991) Isethionate	0.0973173		Ribociclib (LEE011)	0.174753
	Tivozanib (AV-951)	0.109533		AT7519 HCl	0.174814
	BAY 1251152	0.119427		ISCK03	0.18011
	10058-F4	0.123966		DB07268	0.182849
	THZ2	0.124445		TG101209	0.192602
	GDC-0623	0.124732		DEL-22379	0.205962
	PD168393	0.128233		CEP-32496	0.205966
	CNX-2006	0.128233		Sunitinib Malate	0.208045
	Afatinib (BIBW2992)	0.12941		Lapatinib	0.210784
	EHT 1864 2HCl	0.130074		BIBF-0775	0.215276
	Tyrphostin AG 1296	0.138784		G1T38	0.216918
	BI-847325	0.141298		Foretinib (GSK1363089)	0.216918
	AZD8330	0.144221		DDR1-IN-1	0.224963
	Lapatinib	0.147054		GZD824 Dimesylate	0.241579
	OSI-420	0.148572		WAY-221060-A	0.244542
	Chk2 Inhibitor II (BML-277)	0.153445		WAY-321961	0.244542
	Atuveciclib (BAY-1143572)	0.157322		THZ2	0.246084
	Sunitinib Malate	0.157565		HS-173	0.246322
	P276-00	0.157709		Gefitinib (ZD1839)	0.256832
	Amuvatinib (MP-470)	0.157709		Alisertib (MLN8237)	0.262996
	SU11274	0.158523		Tyrphostin AG 1296	0.267119
	Ro-3306	0.167593		AMG-47a	0.272432
	BIX 02189	0.169558		Purvalanol B	0.273666
	AZD3229	0.173497		Bosutinib (SKI-606)	0.274297
	NVP-2	0.175048		WHI-P154	0.276456
	Afatinib (BIBW2992) Dimaleate	0.188075		Ro-3306	0.277645
	G1T38	0.19077		WAY-298129	0.279262
	WAY-351783	0.19077		GSK2292767	0.280404
	Sorafenib	0.19129		VPS34-IN1	0.282792
	(-)-Blebbistatin	0.192564		LDC4297 (LDC044297)	0.285176
	AZ32	0.192564		BI-78D3	0.285379
	PLX5622	0.195765		TAK-659	0.288232
	ABBV-744	0.195927		ID-8	0.288691
	INCB054329（INCB-054329,INCB-54329）	0.195927		AEE788 (NVP-AEE788)	0.28907
	LDC4297 (LDC044297)	0.199067		WYE-175829	0.293207
	PH-797804	0.202469		Peficitinib (ASP015K, JNJ-54781532)	0.307856
	GSK650394	0.204405		NSC228155	0.312556
	Temsirolimus (CCI-779, NSC 683864)	0.208536		CC-401 Hydrochloride	0.316744
	Tozasertib (VX-680, MK-0457)	0.212982		Ki20227	0.318424
	AZD8835	0.214078		GI-505946	0.319407
	VPS34-IN1	0.214078		Sapanisertib (INK 128, MLN0128)	0.321059
	GSK2636771	0.214078		Baricitinib phosphate	0.321403
	Pelitinib (EKB-569)	0.216283		MK-8776 (SCH 900776)	0.322869
	ERK5-IN-1	0.21908		AZD1390	0.323738
	K02288	0.220651		Cobimetinib (GDC-0973, RG7420)	0.329395
	JSH-150	0.222516		Mitapivat	0.331141
	Cabozantinib malate (XL184)	0.2226		Donafenib (Sorafenib D3)	0.332701
	Merestinib (LY2801653)	0.22286		WAY-326542	0.338429
	Tepotinib (EMD 1214063)	0.222981		MBP146-78	0.338877
	Ribociclib (LEE011)	0.224039		LY3009120	0.347598
	WAY-239448	0.224386		Nilotinib hydrochloride	0.351834
	CCT128930	0.22846		1-Naphthyl PP1(1-NA-PP1)	0.355554
	ZM 447439	0.228894		Cabozantinib (XL184, BMS-907351)	0.361365
	Dorsomorphin (Compound C)	0.234414		PP1	0.362331
	MNS (3,4-Methylenedioxy-β-nitrostyrene, MDBN)	0.241671		ERK5-IN-1	0.364706
	GDC-0575 (ARRY-575, RG7741)	0.245047		WAY-336715	0.366784
	GW2580	0.245047		WAY-333939	0.366784
	Nazartinib (EGF816, NVS-816)	0.245353		Butein	0.371093
	Dovitinib (TKI-258) Dilactic Acid	0.253579		CCT128930	0.374776
	PLX7904	0.255812		Icotinib	0.37832
	TPX-0005	0.258923		BMS-754807	0.379344
	Kenpaullone	0.259337		L-779450	0.382587
	AG-1478 (Tyrphostin AG-1478)	0.262087		AZD3229	0.384496
	Varlitinib	0.262087		Axitinib	0.391138
	Altiratinib	0.26717		Cerdulatinib (PRT062070, PRT2070)	0.395435
	PFK158	0.272985		Regorafenib Monohydrate	0.411491
	WHI-P154	0.274775		WAY-620099	0.418478
	GSK1070916	0.286725		UM-164	0.421268
	Barasertib (AZD1152-HQPA)	0.286725		OSI-420	0.424341
	ID-8	0.288691		6H05	0.425607
	Necrostatin-1	0.29703		AZ304	0.425934
	H3B-6527	0.297601		CRT0066101	0.428232
	Spebrutinib (CC-292, AVL-292)	0.298459		WAY-313013	0.429536
	S49076	0.300862		WAY-313218	0.429536
	Bozitinib (PLB-1001)	0.305884		WAY-351812	0.430483
	WAY-301503	0.312008		Cabozantinib malate (XL184)	0.435329
	Nilotinib hydrochloride	0.314999		CUDC-101	0.435411
	Lapatinib (GW-572016) Ditosylate	0.316092		AC480 (BMS-599626)	0.43553
	WNK463	0.319259		Pilaralisib (XL147)	0.437511
	WAY-320509	0.319324		SAR-020106	0.439142
	WAY-303290	0.320544		10058-F4	0.439142
	WAY-600	0.3206		Regorafenib (BAY 73-4506)	0.439142
	MK-8776 (SCH 900776)	0.322869		Gilteritinib (ASP2215)	0.444116
	Dovitinib (TKI-258, CHIR-258)	0.330352		Nazartinib (EGF816, NVS-816)	0.447855
	Carnosol	0.331383		UNC2025	0.449684
	WAY-632963	0.332934		Dovitinib (TKI-258) Dilactic Acid	0.472403
	WAY-383487	0.337721		CX-6258 HCl	0.455561
	WAY-333939	0.337721		Ripretinib (DCC-2618)	0.464651
	PKC-theta inhibitor	0.341904		Necrostatin-1	0.457165
	WAY-310819	0.345053		Kenpaullone	0.490869
	IPI-3063	0.347683		Dovitinib (TKI-258, CHIR-258)	0.490869
	Nemiralisib (GSK2269557)	0.34948		KN-62	0.491312
	WAY-301524-A	0.350066		AG-1478 (Tyrphostin AG-1478)	0.492822
	Y-39983 HCl	0.351093		PD153035	0.492924
	WAY-647729	0.352063		AS1517499	0.493801
	Cobimetinib (GDC-0973, RG7420)	0.35227		Longdaysin	0.494138
	AMG-47a	0.353883		LDC000067	0.502022
	WAY-652848	0.353883		WAY-347806	0.502022
	GNE-7915	0.355046		WAY-613982	0.506237
	WAY-647766	0.355923		PD 169316	0.507691
	UNC2025	0.358383		WAY-600	0.508076
	PP1	0.360144		ASP4132	0.512153
	Pazopanib HCl (GW786034 HCl)	0.360149		WAY-662864	0.513075
	Bimiralisib (PQR309)	0.362387		TAS6417	0.515809
	WAY-635764	0.364895		NG 52	0.517414
	MK-5108 (VX-689)	0.364895		VO-Ohpic trihydrate	0.518308
	I-BET151 (GSK1210151A)	0.365758		Resibufogenin	0.520441
	PF-431396	0.368019		LY364947	0.520987
	AG 494	0.369331		Sodium dichloroacetate (DCA)	0.521146
	CC-401 Hydrochloride	0.375418		TP-0903	0.522366
	Ulixertinib (BVD-523, VRT752271)	0.377152		WAY-383487	0.523259
	WAY-313013	0.377258		Savolitinib(AZD6094, HMPL-504)	0.523259
	CCT137690	0.379696		WAY-301524-A	0.523963
	SAR-020106	0.380819		WS6	0.529662
	ligustroflavone	0.382903		DCLK1-IN-1	0.530357
	KU-55933 (ATM Kinase Inhibitor)	0.386779		kira6	0.530911
	WAY-333883	0.390535		BIO-acetoxime	0.532721
	OTS514 hydrochloride	0.392111		WAY-239448	0.533719
	Tie2 kinase inhibitor	0.392388		Decursinol angelate	0.533819
	AZ31	0.39334		Sapitinib (AZD8931)	0.536086
	Berbamine (dihydrochloride)	0.402439		BI-847325	0.53761
	NPS-1034	0.406766		Gambogenic acid	0.540696
	AZD1080	0.40912		IQ-1S	0.542286
	GSK3179106	0.411917		SGI-1776 free base	0.54246
	WAY-340935	0.413701		GNE-317	0.544095
	2-Methoxy-1,4-naphthoquinone	0.413867		Vistusertib (AZD2014)	0.544716
	Alobresib (GS-5829)	0.418712		Flavopiridol (Alvocidib)	0.547782
	Icotinib	0.419287		Mitoxantrone 2HCl	0.551219
	MSC2530818	0.423485		Mirin	0.552564
	WAY-656283	0.424604		PF-4989216	0.557275
	VX-11e	0.424956		AZD8330	0.558173
	WAY-351812	0.430483		PF-3758309	0.558891
	UM-164	0.432811		VPS34 inhibitor 1 (Compound 19, PIK-III analogue)	0.56163
	TP-0903	0.433181		WAY-114506	0.562575
	LDC000067	0.433723		WAY-303290	0.56519
	Apilimod	0.43539		WAY-639405	0.565978
	GNE-477	0.43539		4EGI-1	0.568829
	VS-5584 (SB2343)	0.43539		Rotundic acid	0.569016
	CCT245737	0.436248		AMG-900	0.56938
	PF-06447475	0.441076		Volasertib (BI 6727)	0.569881
	WAY-297674	0.441389		Dasatinib Monohydrate	0.572468
	WH-4-023	0.447627		MLN0905	0.57332
	WAY-625530	0.44836		Ro3280	0.57332
	TG003	0.450353		Nemiralisib (GSK2269557)	0.575182
	Sapitinib (AZD8931)	0.451862		WAY-107407	0.575554
	HER2-Inhibitor-1	0.451862		WAY-382818	0.576267
	BO-264	0.454136		AUDA	0.576675
	AST-487 (NVP-AST487)	0.456337		LJH685	0.578685
	CZC-54252	0.457113		MLN8054	0.58021
	Donafenib (Sorafenib D3)	0.458439		HER2-Inhibitor-1	0.582114
	TAK-659	0.460563		Fruquintinib	0.583314
	Erlotinib	0.460676		KU-0063794	0.583341
	Axitinib	0.461518		WAY-358981	0.584031
	GSK2292767	0.461698		Harmine hydrochloride	0.585614
	1-Azakenpaullone	0.462085		Isorhamnetin	0.589651
	TAK-901	0.464614		WAY-333875	0.589651
	WAY-612763	0.468275		GSK650394	0.590104
	WAY-635109	0.468912		kb-NB77-78	0.595703
	Trametinib (GSK1120212)	0.469802		Harmine	0.596184
	WAY-626309	0.470258		Bortezomib (PS-341)	0.596184
	BI-1347	0.470486		CFI-400945	0.597694
	Mitoxantrone 2HCl	0.470914		GI-568769	0.599202
	WAY-388798	0.471763		Loureirin B	0.599202
	OSI-027	0.473313		Bimiralisib (PQR309)	0.599966
	BI 2536	0.479272		BGT226 (NVP-BGT226)	0.600833
	WAY-347626	0.481609		ARN-3236	0.60318
	Reversine	0.482098		Gefitinib hydrochloride	0.603471
	PRN1371	0.482665		WAY-352563	0.604555
	Regorafenib (BAY 73-4506)	0.485101		PHA-680632	0.604989
	Fruquintinib	0.486401		GDC-0084	0.607333
	Bohemine	0.488739		Lapatinib (GW-572016) Ditosylate	0.607375
	Volasertib (BI 6727)	0.491461		Ruxolitinib Phosphate	0.607958
	4'-Methoxyresveratrol	0.491655		HMN-214	0.608429
	BAW2881 (NVP-BAW2881)	0.492457		Isorhamnetin 3-O-neohesperoside	0.60886
	Dihydrostreptomycin sulfate	0.49529		WAY-269040	0.609792
	CUDC-101	0.500383		LXS-196	0.611032
	Selpercatinib (LOXO-292, ARRY-192)	0.501034		Rottlerin	0.611032
	BAY-1816032	0.503393		Evodiamine	0.611596
	Butein	0.503547		ZSTK474	0.611741
	WAY-323879	0.505932		WAY-602746	0.612598
	Savolitinib(AZD6094, HMPL-504)	0.505932		BMS-5	0.61845
	PHA-680632	0.505938		I-BET151 (GSK1210151A)	0.618596
	WAY-613982	0.506237		Phenoxybenzamine HCl	0.619454
	AZD6738	0.506522		Anhydroicaritin	0.620694
	WAY-337532	0.508703		Vaccarin	0.621372
	Sphingosine	0.509787		(20S)Ginsenoside Rg2	0.622314
	PLX8394	0.510838		SP600125	0.622494
	CHIR-99021 (CT99021)	0.511121		Farrerol	0.622658
	TAK-285	0.51165		WAY-626309	0.622709
	BMS-5	0.511822		GW2580	0.622709
	MCB-613	0.511863		TG003	0.624443
	ASP3026	0.511914		Corosolic acid	0.62658
	TAS6417	0.513037		Myricetin	0.627265
	Sodium dichloroacetate (DCA)	0.51732		WAY-320509	0.630175
	CFI-400945	0.518009		WAY-271999	0.630175
	BX-795	0.518677		OTS514 hydrochloride	0.631141
	WAY-354890	0.519085		Alobresib (GS-5829)	0.631537
	PD0325901	0.519879		Momordin Ic	0.631691
	BMS-777607	0.524589		FIIN-2	0.635578
	MK-2461	0.524603		Wedelolactone	0.636128
	WAY-642481	0.52544		TA-02	0.638151
	PKM2 inhibitor(compound 3k)	0.526109		AG 555	0.639478
	LRRK2-IN-1	0.529856		Seletalisib (UCB-5857)	0.639734
	SU5408	0.530274		CZ415	0.640286
	WAY-639405	0.534606		Piceatannol	0.640358
	Baricitinib phosphate	0.534754		Ulixertinib (BVD-523, VRT752271)	0.64047
	Salirasib	0.540261		WAY-278459-A	0.64056
	WAY-327480	0.542838		Danthron	0.643934
	MRT68921 HCl	0.543583		CID 2011756	0.644523
	R-10015	0.544316		TIC10	0.645473
	Cerdulatinib (PRT062070, PRT2070)	0.545826		Palbociclib (PD0332991) Isethionate	0.646646
	Bisindolylmaleimide IX (Ro 31-8220 Mesylate)	0.546143		NPS-1034	0.646646
	BLU9931	0.548572		AZD4547	0.649804
	GI-569525	0.549049		BX-795	0.654001
	Cabozantinib (XL184, BMS-907351)	0.549211		WYE-354	0.655033
	AZD4547	0.550692		SKLB4771 (FLT3-IN-1)	0.66095
	Regorafenib Monohydrate	0.433891		AST-487 (NVP-AST487)	0.66095
	IPI-549	0.552262		Binimetinib (MEK162, ARRY-162, ARRY-438162)	0.663186
	WAY-347806	0.552491		LY2874455	0.664107
	Senexin A	0.552872		SU5402	0.664107
	NCT-503	0.553163		ZM 39923 HCl	0.665653
	Bosutinib (SKI-606)	0.554336		WZ3146	0.665914
	Pamapimod (R-1503, Ro4402257)	0.554966		GDC-0326	0.666437
	VPS34 inhibitor 1 (Compound 19, PIK-III analogue)	0.55509		PF-4708671	0.666815
	GNE-9605	0.555412		20S-Ginsenoside Rh2	0.667048
	BLZ945	0.555708		Ingenol	0.667338
	WAY-277364	0.555811		Olivetol	0.667338
	WAY-325487	0.55671		OSI-027	0.668377
	ON123300	0.557124		Reversine	0.668411
		0.55958		VE-821	0.670091
	WAY-349858	0.561294		TEPP-46 (ML265, CID-44246499, NCGC00186528)	0.670449
	Erlotinib HCl (OSI-744)	0.561806		WAY-354896	0.670449
	AX-024 HCl	0.562063		AG-490 (Tyrphostin B42)	0.671368
	Torin 1	0.562117		Amlexanox	0.67171
	Linifanib (ABT-869)	0.562163		WAY-325487	0.674072
	Everolimus (RAD001)	0.562756		BAY 1895344 (BAY-1895344)	0.675981
	Bafetinib (INNO-406)	0.56391		WAY-642481	0.676323
	CRT0066101	0.565125		Derazantinib(ARQ-087)	0.676496
	GDC-0326	0.567257		PHA-767491	0.677133
	Saracatinib (AZD0530)	0.56747		WAY-270329	0.678062
	FR 180204	0.568368		KU-55933 (ATM Kinase Inhibitor)	0.678507
	WAY-635319	0.568736		Everolimus (RAD001)	0.679979
	AG 555	0.569103		TG100713	0.682884
	Voxtalisib (SAR245409, XL765) Analogue	0.570211		Chrysophanic Acid	0.683447
	CH5183284 (Debio-1347)	0.570882		AZD3759	0.684385
	WAY-325484	0.573895		TAK-715	0.686182
	IMD 0354	0.574253		Berbamine	0.686738
	Tyrphostin 9	0.574811		Echinacoside	0.687172
	WAY-632896	0.575455		SL-327	0.687307
	PD318088	0.575865		LY2090314	0.687323
	Schisandrin B (Sch B)	0.576188		IMD 0354	0.687392
	WS3	0.577719		AZD6482	0.687726
	Naquotinib(ASP8273)	0.577906		GW441756	0.68785
	LY294002	0.57802		Bozitinib (PLB-1001)	0.688212
	Brivanib Alaninate (BMS-582664)	0.578046		Altiratinib	0.6884
	PD173074	0.578046		AMG 337	0.688545
	LY2874455	0.578046		GDC-0349	0.688956
	Pexidartinib (PLX3397)	0.580732		WAY-612622	0.690053
	BTK inhibitor 1 (Compound 27)	0.580758		GI-566508	0.692193
	Asciminib (ABL001)	0.580859		Lapatinib ditosylate monohydrate	0.693401
	JNJ-38877618(OMO-1)	0.581173		MK-5108 (VX-689)	0.694
	CID 2011756	0.585426		Myricitrin	0.694421
	6-(Dimethylamino)purine	0.585426		Sotrastaurin	0.694421
	Silmitasertib (CX-4945)	0.585838		K02288	0.695652
	WAY-312157	0.586502		GSK'872 (GSK2399872A)	0.69855
	Ibrutinib (PCI-32765)	0.5893		SR-3029	0.698807
	2',5'-Dihydroxyacetophenone	0.589397		Trans-Zeatin	0.700399
	Gilteritinib (ASP2215)	0.590657		WAY-349858	0.701405
	Tandutinib (MLN518)	0.590657		Linifanib (ABT-869)	0.701405
	Guggulsterone E&Z	0.590657		RAF265 (CHIR-265)	0.702334
	IRAK inhibitor 6	0.590872		Isoguanosine	0.702582
	Miltefosine	0.591452		Dasatinib hydrochloride	0.703958
	GDC-0349	0.591503		Entrectinib (RXDX-101)	0.705993
	WAY-322243	0.592831		CHIR-99021 (CT99021) HCl	0.706815
	Myricetin	0.593939		Barasertib (AZD1152-HQPA)	0.707085
	WAY-323878-A	0.599143		BIO	0.708188
	Vandetanib (ZD6474)	0.599603		WAY-637081	0.713514
	ML-7 HCl	0.600127		KRN 633	0.713878
	GSK'872 (GSK2399872A)	0.600127		3PO	0.714396
	APY29	0.600962		WAY-601035	0.71493
	CYC116	0.601457		GNF-5837	0.715484
	RG 13022	0.601801		AT7867	0.716294
	NVP-BHG712	0.601815		UNC2025 HCl	0.716942
	RAF265 (CHIR-265)	0.602352		Polyphyllin I	0.717027
	CL-59089	0.60453		Palomid 529 (P529)	0.717858
	WAY-352563	0.604555		WAY-346940	0.718139
	R-IMPP	0.605528		DMX-5084	0.718146
	ML167	0.607286		S49076	0.718924
	WAY-352753	0.607608		WAY-346658	0.719197
	CC-223	0.607883		Motixafortide (BL-8040)	0.719197
	SKLB 610	0.6083		AT13148	0.719877
	GI-560708	0.608401		SU5214	0.719882
	Atractylenolide II	0.608829		Fendiline hydrochloride	0.721842
	Usnic acid	0.609437		Benzylacetone	0.72233
	Oxfendazole	0.609693		AZD7648	0.722706
	AZ 628	0.612966		Myristic Acid	0.724314
	MBP146-78	0.614611		PF-670462	0.728276
	IQ-1S	0.614904		LTI-291	0.729021
	WAY-119064	0.616427		WAY-323879	0.729203
	Bay 11-7085	0.617775		PF-04217903	0.729203
	SGX-523	0.618018		WAY-381785	0.730051
	4EGI-1	0.618557		GDC-0623	0.730588
	BSJ-03-123	0.618619		ONO-7475	0.732628
	PF-04217903	0.618619		Duvelisib (IPI-145, INK1197)	0.732985
	ARQ 531	0.619088		RA-190	0.733393
	CID755673	0.619412		MCB-613	0.733403
	Asiaticoside	0.619613		WAY-296818	0.735544
	WAY-305025	0.619762		ZM 447439	0.73579
	WAY-351429	0.620155		ULK-101	0.736725
	WAY-354831	0.620324		4',7-Dimethoxy-5-Hydroxyflavone	0.737576
	ONO-4059 (GS-4059) hydrochloride	0.621306		SBC-110736	0.737644
	WAY-637081	0.622291		Geldanamycin	0.73783
	Ki8751	0.622572		WAY-297674	0.737939
	TWS119	0.622927		SF2523	0.738599
	GNE-0877	0.623203		Crenolanib (CP-868596)	0.73861
	Mitapivat	0.623386		PF-477736	0.738762
	TDZD-8	0.626386		Pimasertib (AS-703026)	0.73977
	Refametinib (RDEA119, Bay 86-9766)	0.627558		WAY-321002	0.74095
	Biochanin A	0.629328		WAY-323878-A	0.741012
	PP2	0.630773		SAR125844	0.741012
	Dovitinib (TKI258) Lactate	0.631716		AZD8835	0.741104
	5-Bromoindole	0.632156		INH14	0.741564
	Dorsomorphin (Compound C) 2HCl	0.634495		WAY-350732	0.741745
	Radotinib	0.634539		PLX7904	0.74296
	Pluripotin (SC1)	0.634648		WAY-347626	0.744228
	GSK429286A	0.634814		Voxtalisib (SAR245409, XL765) Analogue	0.745283
	X-82 (Vorolanib)	0.636935		WNK463	0.745924
	SL-327	0.637692		MRT67307 HCl	0.746728
	WAY-633877	0.637894		WAY-646458	0.747054
	BMS-582949	0.638765		VX-11e	0.747546
	Tacrolimus (FK506)	0.639641		GSK1059615	0.749072
	GI-566508	0.64039		PKC-theta inhibitor	0.750084
	WAY-270444	0.640514		CL-59089	0.750566
	NH125	0.64122		CZC-54252	0.751148
	Hesperadin	0.641988		Temsirolimus (CCI-779, NSC 683864)	0.751907
	WAY-321002	0.644428		A-769662	0.752288
	WAY-346658	0.64455		Brivanib Alaninate (BMS-582664)	0.753147
	WAY-340245	0.64462		ML167	0.753229
	NVP 231	0.645501		WAY-619999	0.753229
	BIBF-0775	0.645747		AZD7545	0.753559
	AS2863619	0.64799		WAY-604116	0.753902
	WAY-613991	0.648143		JNK-IN-8	0.754474
	Lonafarnib	0.648859		Quizartinib (AC220)	0.754893
	Danusertib (PHA-739358)	0.649769		Usnic acid	0.75728
	L-779450	0.651008		AG 494	0.760447
	GI-568769	0.651411		Carnosol	0.761225
	Sapanisertib (INK 128, MLN0128)	0.652407		Aurora A Inhibitor I	0.761236
	WAY-649123	0.653322		PP2	0.762937
	WAY-602219	0.653322		TAK-285	0.763144
	Vistusertib (AZD2014)	0.65533		STF-083010	0.765176
	WAY-619275	0.655502		WZ4002	0.766034
	Milciclib (PHA-848125)	0.657687		Doxapram HCl	0.766145
	R547	0.658705		WAY-354890	0.766663
	Kaempferol-3-O-rutinoside	0.659423		Brivanib (BMS-540215)	0.768202
	Artemisinin	0.659423		WAY-312602	0.770994
	WAY-350732	0.659954		KU-60019	0.771513
	Metadoxine	0.660373		Artemisinin	0.772172
	ML365	0.661761		WAY-339696	0.773261
	TPCA-1	0.66186		SKLB 610	0.774014
	CNX-774	0.661861		NG25	0.77435
	Abemaciclib	0.661998		GNE-7915	0.775037
	AZD3759	0.66276		LTURM34	0.775719
	AG-18	0.66276		FF-10101	0.776401
	MLi-2	0.663189		AZD3264	0.777267
	Ro3280	0.663556		Rubimaillin	0.778781
	TBK1/IKKε-IN-2	0.664137		NMS-P937 (NMS1286937)	0.779378
	Apilimod mesylate	0.664296		JNJ-38877618(OMO-1)	0.779499
	AZD1390	0.664919		Erlotinib	0.779547
	VE-822	0.664919		Ginsenoside Re	0.779621
	A-83-01	0.665081		TWS119	0.780302
	Brevianamide F	0.666038		Genz-123346 free base	0.780608
	SP600125	0.66664		IPI-3063	0.781044
	Lorlatinib?(PF-6463922)	0.667123		WAY-312484	0.781099
	Anhydroicaritin	0.667465		WAY-333878	0.781371
	Tyrphostin AG-528	0.667497		WAY-298516	0.783052
	WAY-644841	0.667799		Voxtalisib (XL765, SAR245409)	0.783915
	Apitolisib (GDC-0980, RG7422)	0.668096		CP-724714	0.78732
	WAY-269040	0.668835		SNS-314 Mesylate	0.788558
	NG 52	0.670432		2,3-Butanedione-2-monoxime	0.788966
	STF-083010	0.673813		LRRK2-IN-1	0.789371
	LY2409881	0.674244		Flufenamic acid	0.789467
	JANEX-1	0.674714		TPX-0005	0.789918
	ULK-101	0.680518		CCT245737	0.794383
	AMG-458	0.682191		BLZ945	0.794383
	WAY-225588	0.683172		TAS-301	0.795447
	PFK15	0.683375		PP121	0.796035
	WAY-648936	0.683827		WYE-175765	0.796323
	Semaxanib (SU5416)	0.684042		GSK690693	0.796481
	AG-490 (Tyrphostin B42)	0.684503		Momelotinib (CYT387)	0.797951
	WZ3146	0.684503		Nocodazole	0.798474
	Ningetinib	0.684885		SEL201	0.798652
	FM-381	0.686824		Ridaforolimus (Deforolimus, MK-8669)	0.798754
	MBQ-167	0.688402		Azaindole 1 (TC-S 7001)	0.799207
	Peficitinib (ASP015K, JNJ-54781532)	0.689419		MK-2461	0.799374
	WAY-612622	0.690053		Filgotinib (GLPG0634)	0.799436
	WAY-297629	0.691226		WAY-326891	0.800602
	RAF709	0.693297		WAY-333175	0.802377
	Sesamol	0.693774		WAY-320426	0.803261
	WAY-320080	0.694623		2-Deoxy-D-glucose	0.803863
	kira6	0.69566		PD318088	0.803884
	Autophinib	0.696867		AZD8186	0.805054
	WAY-299338	0.69822		WAY-601258	0.806373
	GDC-0084	0.700311		ML365	0.806626
	CHIR-99021 (CT99021) HCl	0.701515		AR-A014418	0.80733
	SU5402	0.70175		Pacritinib (SB1518)	0.807814
	Sulfatinib	0.702955		Lenvatinib (E7080)	0.808035
	CCT196969	0.705022		Afuresertib (GSK2110183)	0.808112
	WAY-326542	0.706507		CH5132799	0.808636
	BMS-754807	0.7076		RAF709	0.80915
	Pyridoxine	0.708293		WAY-304191	0.810298
	AZ304	0.708785		acalisib (GS-9820)	0.810326
	Scutellarin	0.708835		AZD6738	0.811155
	Rapamycin (Sirolimus)	0.709742		Vinpocetine	0.812421
	WAY-226683	0.710139		BI-1347	0.813226
	WAY-624687	0.711078		CH5183284 (Debio-1347)	0.81346
	PD184352 (CI-1040)	0.712315		NVP 231	0.81408
	6-Gingerol	0.713003		GSK1070916	0.81609
	WAY-635767	0.714292		Cucurbitacin IIb	0.817217
	Methyl-Hesperidin	0.714701		Alflutinib (AST2818) mesylate	0.81817
	Afuresertib (GSK2110183)	0.714753		ABT 702 dihydrochloride	0.819562
	PD98059	0.715098		PF-06447475	0.819915
	NU7441 (KU-57788)	0.717563		WAY-311677	0.820958
	ZD-4190	0.719332		SAR131675	0.821143
	Berbamine	0.719593		INCB054329（INCB-054329,INCB-54329）	0.82168
	WAY-272449	0.720783		BI 2536	0.821773
	URMC-099	0.721339		WAY-384934	0.82193
	Myristic Acid	0.721345		Pyridoxine	0.821957
	ZM 306416	0.721999		Naquotinib(ASP8273)	0.822325
	DS-6051b	0.724369		MHP	0.822692
	TA-02	0.724708		B-Raf IN 1	0.823318
	Chrysophanic Acid	0.727695		XL413 (BMS-863233)	0.824719
	Gefitinib hydrochloride	0.728014		Vitamin E	0.824719
	Chloroquine Phosphate	0.729208		WAY-643632-A	0.824839
	Glesatinib?(MGCD265)	0.731047		ERK5-IN-2	0.825454
	WAY-603392	0.731108		EAI045	0.825614
	WAY-388756	0.732497		Varlitinib	0.825881
	UNC2881	0.733203		WAY-381332	0.825954
	NIH-12848	0.734192		IPI-549	0.826027
	NU2058	0.735001		WAY-270599	0.826197
	Ruxolitinib Phosphate	0.735265		Metadoxine	0.827172
	GLPG0634 analogue	0.736274		WAY-320081	0.827674
	Daphnoretin	0.736545		TDZD-8	0.828465
	KU-0063794	0.736734		PI-3065	0.829122
	Sanguinarine chloride	0.737096		Saracatinib (AZD0530)	0.830061
	Remibrutinib (LOU064)	0.73805		UNC2881	0.830239
	WAY-383270	0.739282		3,4-Dihydroxyhydrocinnamic acid	0.830489
	Dasatinib Monohydrate	0.739561		Itacitinib (INCB39110)	0.830952
	Anlotinib (AL3818) dihydrochloride	0.74001		WAY-325484	0.831318
	SBI-0206965	0.740256		Glesatinib?(MGCD265)	0.831318
	PHA-793887	0.740256		SNS-032 (BMS-387032)	0.831851
	Pemigatinib (INCB054828)	0.740846		Asiaticoside	0.831875
	Roscovitine (Seliciclib,CYC202)	0.741401		Thiazovivin	0.832399
	WAY-616312	0.743232		VS-5584 (SB2343)	0.832513
	(4S)-4-Hydroxy-L-isoleucine	0.743318		Ferulic Acid	0.832791
	Benzylacetone	0.743478		Serabelisib (INK-1117,MLN-1117,TAK-117)	0.833118
	TIC10	0.743791		Genistein	0.833263
	DEL-22379	0.744254		PH-797804	0.834
	WP1066	0.746366		Salidroside	0.834306
	Nomilin	0.746763		WAY-340935	0.834992
	Purvalanol B	0.747347		JNJ-38877605	0.83683
	WAY-298129	0.748503		Mobocertinib (TAK788)	0.837549
	WAY-655860	0.748625		Nomilin	0.837647
	WAY-641918	0.748642		Bohemine	0.838232
	WAY-602746	0.748696		Ki8751	0.838232
	CP-724714	0.749451		LY2409881	0.838535
	WAY-359594	0.750023		HTH-01-015	0.839294
	Isoguanosine	0.75049		WAY-329598	0.839773
	SBC-115076	0.750697		Go6976	0.839883
	Ferulic acid methyl ester	0.752249		Zotarolimus(ABT-578)	0.84021
	GI-505946	0.752581		WAY-325485	0.840814
	Rotundic acid	0.755304		Atractylenolide II	0.842379
	GDC-0879	0.755916		MSC2530818	0.843434
	AUDA	0.756072		Necrosulfonamide	0.844446
	WAY-114228	0.75635		Omipalisib (GSK2126458, GSK458)	0.844624
	GSK8612	0.757768		BL-918	0.845216
	Thiazovivin	0.758375		LY3214996	0.845364
	HS-173	0.759631		Lorlatinib?(PF-6463922)	0.845761
	PND-1186 (VS-4718)	0.761197		Tofacitinib (CP-690550) Citrate	0.845921
	AR-A014418	0.762117		AZD1208	0.846255
	SAR125844	0.763209		Lazertinib (YH25448,GNS-1480)	0.846733
	Danthron	0.763955		PD184352 (CI-1040)	0.84776
	Ginsenoside Re	0.765832		Scutellarein	0.847807
	LY3023414	0.766072		WAY-601258	0.848596
	WHI-P180	0.767265		Rafoxanide	0.849823
	ABTL-0812	0.76825		NIH-12848	0.850754
	3'-Hydroxypterostilbene	0.768786		(4S)-4-Hydroxy-L-isoleucine	0.850782
	AZD5363	0.769426		Nootkatone	0.85092
	WAY-297848	0.770112		AZD8055	0.85115
	ZINC00881524 (ROCK inhibitor)	0.770742		WAY-321582-A	0.851503
	AZD7545	0.771266		1-Azakenpaullone	0.851551
	WAY-333945	0.771294		Pictilisib (GDC-0941)	0.85196
	PP121	0.772243		WAY-329412	0.852573
	WAY-619999	0.773581		4μ8C	0.854084
	PF 4800567	0.774058		GSK'963	0.854641
	Nec-1s (7-Cl-O-Nec1)	0.774124		WAY-312157	0.855177
	Nocodazole	0.774981		Pazopanib HCl (GW786034 HCl)	0.855498
	LY2608204	0.775618		Methyl cinnamate	0.856813
	WAY-322475	0.776887		Quercetin Dihydrate	0.857149
	KN-92 phosphate	0.778021		CVT-313	0.857359
	WAY-382818	0.778211		R-IMPP	0.857403
	AZD8055	0.778601		WAY-650334	0.859167
	Imatinib (STI571)	0.77968		Ilaprazole	0.859754
	Pexmetinib (ARRY-614)	0.780712		WAY-355772	0.861183
	WZ4002	0.78151		SKI II	0.862005
	Torin 2	0.781647		PLX8394	0.862226
	FIIN-2	0.784121		Quercetin	0.862411
	WAY-358981	0.785932		Vemurafenib (PLX4032, RG7204)	0.86243
	SU5214	0.786303		GSK8612	0.862556
	Mobocertinib (TAK788)	0.786303		WAY-277364	0.863676
	Dabrafenib (GSK2118436)	0.786804		Lonafarnib	0.863831
	Vactosertib ?(TEW-7197)	0.787095		R547	0.863867
	ML141	0.787296		WAY-638796	0.864946
	WAY-603814	0.788325		Semaxanib (SU5416)	0.865145
	WAY-270599	0.788325		EHop-016	0.866656
	WAY-600868	0.788325		Euphorbiasteroid	0.867143
	Glumetinib	0.788816		WAY-603610	0.867209
	Oroxin B	0.789388		ML-7 HCl	0.867671
	GSK2256098	0.789685		Methyl-Hesperidin	0.86795
	eFT-508 (eFT508)	0.790294		Methylthiouracil	0.868416
	Euphorbiasteroid	0.790907		WAY-332647	0.868742
	WAY-630363	0.790977		Acarbose	0.869116
	Desmethylanethol trithione	0.791313		WAY-329356	0.869881
	B-Raf inhibitor 1 (Compound 13) dihydrochloride	0.791335		GNE-477	0.870258
	WAY-329412	0.791394		Chromium picolinate	0.871384
	WAY-320008	0.792596		WAY-625530	0.871499
	TAK-632	0.792938		WAY-326893	0.871815
	Phenoxybenzamine HCl	0.793334		ZT-12-037-01	0.8727
	AP26113-analog (ALK-IN-1)	0.793997		CC-115	0.873118
	Dasatinib hydrochloride	0.794016		Fostamatinib (R788)	0.874741
	WAY-329410	0.79538		Scutellarin	0.875079
	Y16	0.796254		Benidipine HCl	0.875481
	GSK690693	0.796481		Opaganib (ABC294640)	0.875544
	CZ415	0.799454		WAY-320774	0.875646
	AZ20	0.799989		Sodium Houttuyfonate	0.876093
	WAY-299369	0.799989		CHIR-99021 (CT99021)	0.876277
	WAY-603610	0.800726		Sulfatinib	0.878269
	WAY-300507	0.801041		WAY-616312	0.879653
	Zanubrutinib (BGB-3111)	0.801512		WAY-311753-A	0.879755
	Flavopiridol HCl	0.80176		XL388	0.880126
	VE-821	0.801857		Tacrolimus (FK506)	0.880828
	Paroxetine HCl	0.802049		Bisindolylmaleimide IX (Ro 31-8220 Mesylate)	0.880895
	WAY-652641	0.80237		PIK-75 HCl	0.880979
	Farrerol	0.803045		WAY-299017	0.881325
	Nootkatone	0.80451		WAY-603814	0.881587
	RepSox	0.804591		R-10015	0.881592
	WAY-354896	0.80501		WAY-324418	0.882149
	MHP	0.80513		4'-Methoxyresveratrol	0.883645
	Psoralidin	0.805188		7-Hydroxy-4-chromone	0.884548
	PF-06273340	0.805203		GCN2iB	0.884751
	TG100713	0.80552		CID755673	0.885142
	BQR695	0.80552		KN-93	0.885775
	KDU691	0.80552		Selective JAK3 inhibitor 1	0.886159
	Bikinin	0.805521		AICAR (Acadesine)	0.886389
	MK-3903	0.806861		CNX-774	0.886916
	MHY1485	0.808322		3'-Hydroxypterostilbene	0.888009
	AS1517499	0.81016		WAY-320049	0.888114
	LM22B-10	0.810213		Bromopyruvic acid	0.888227
	BLU-554 (BLU554)	0.812686		Dorsomorphin (Compound C)	0.888437
	BIO	0.813409		GI-569525	0.888713
	CC-90003	0.814033		LY2584702	0.889151
	GI-555736	0.814116		WAY-634704	0.889275
	Seletalisib (UCB-5857)	0.814548		DASA-58	0.889362
	Ensartinib (X-396) dihydrochloride	0.815587		WAY-621129	0.89007
	DB07268	0.816808		20S-Ginsenoside Rg3	0.890553
	Piperlongumine	0.81781		WAY-302713-A	0.891025
	RKI-1447	0.818078		Tyrphostin AG-528	0.891307
	Filgotinib (GLPG0634)	0.818739		Epiberberine	0.891418
	AS-604850	0.819457		CH7057288	0.891834
	WAY-642424	0.819664		AG-18	0.892412
	Motixafortide (BL-8040)	0.82105		Berberine chloride	0.892895
	Kobe0065	0.821097		MHY1485	0.89426
	FLLL32	0.821334		Pinoresinol diglucoside	0.894822
	ABT 702 dihydrochloride	0.821889		WAY-272449	0.894911
	SEL201	0.823231		KN-92 phosphate	0.895234
	2,3-Butanedione-2-monoxime	0.823736		AG99	0.895957
	Epiberberine	0.823895		n-Butylidenephthalide	0.89605
	WAY-604116	0.823919		Kaempferol-3-O-rutinoside	0.896094
	SKLB1002	0.82412		BTK inhibitor 1 (Compound 27)	0.896295
	GNF-2	0.824754		eFT-508 (eFT508)	0.8964
	WYE-175837	0.825436		HMN-176	0.89654
	Dasatinib	0.825877		WAY-326892	0.896657
	Selonsertib (GS-4997)	0.825992		Ruboxistaurin (LY333531 HCl)	0.897262
	Sotrastaurin	0.826031		MKC-3946	0.897479
	SB415286	0.827428		WAY-358667-A	0.897621
	WAY-299359	0.828797			0.897868
	WAY-352121	0.828797		XL019	0.898023
	WAY-654447	0.828797		Forsythin	0.898353
	ERK5-IN-2	0.829823		MBQ-167	0.899051
	A-674563	0.831829		Pexmetinib (ARRY-614)	0.899677
	TBK1/IKKε-IN-1(compound 1)	0.833178		Azoramide	0.900273
	PF 429242	0.833717		ISRIB (trans-isomer)	0.900273
	Dabrafenib Mesylate	0.834533		TH-257	0.900628
	ARS-853 (ARS853)	0.834904		WAY-359594	0.900632
	WAY-606954	0.836055		Erdafitinib (JNJ-42756493)	0.901163
	CP21R7 (CP21)	0.836827		PD-166866 (PD166866)	0.901163
	WAY-606344	0.837308		Quercitrin	0.901503
	WAY-107407	0.837765		TGX-221	0.901876
	WAY-388796	0.837897		WAY-652641	0.90238
	LY3214996	0.838299		WAY-353591	0.902807
	WAY-352098	0.838937		WAY-606344	0.902807
	PD0166285	0.83976		Tanzisertib(CC-930)	0.902929
	WAY-647636	0.840017		(-)-Epigallocatechin Gallate	0.903661
	WAY-358024	0.840235		WAY-297629	0.904026
	Pimasertib (AS-703026)	0.840317		Loureirin A	0.904071
	PD173955	0.840589		GSK621	0.904148
	CEP-32496	0.840672		AZ20	0.904575
	KW-2449	0.841285		WAY-248134	0.904708
	Lonidamine	0.842987		Curcumol	0.904916
	Sodium Houttuyfonate	0.843293		Salubrinal	0.905312
	Erucic acid	0.843684		CAY10505	0.905686
	NQDI-1	0.843889		Apilimod	0.90574
	Vemurafenib (PLX4032, RG7204)	0.844765		WAY-641918	0.906226
	SF2523	0.844924		NVP-BSK805 2HCl	0.906313
	CGP 57380	0.845514		WAY-329607	0.906538
	Crenolanib (CP-868596)	0.846395		Sphingosine	0.906896
	WZ4003	0.846533		Doramapimod (BIRB 796)	0.907785
	Caulophylline (N-Methylcytisine)	0.846581		Asiatic Acid	0.907785
	SB239063	0.847299		IM-12	0.908023
	CH7057288	0.847373		SP-146	0.90857
	WAY-304191	0.847958		LXH254	0.909815
	EBE-A22	0.848268		SU5614	0.910458
	IC261	0.848652		Phellodendrine	0.910746
	Trans-Zeatin	0.848899		Alpelisib (BYL719)	0.910865
	WAY-300063	0.849426		WAY-635764	0.911635
	GSK583	0.850317		CC-223	0.911652
	LYN-1604	0.850484		CGP 57380	0.912064
	Borussertib	0.851254		AT9283	0.912135
	Carbazochrome	0.852424		PIK-93	0.912235
	Disodium Cromoglycate	0.852866		WAY-297848	0.912376
	Orantinib (TSU-68, SU6668)	0.853013		IPA-3	0.91251
	BS-181 HCl	0.853603		WAY-606958	0.912882
	Benidipine HCl	0.854186		WAY-663387	0.913279
	AZD8186	0.854404		RCGD423	0.91359
	WAY-118985	0.854543		Apigenin	0.915053
	WAY-621856	0.855485		Lonidamine	0.915068
	LJH685	0.855492		Astragaloside IV	0.916139
	SNS-032 (BMS-387032)	0.857714		PF-543	0.91623
	Alofanib(RPT835)	0.858124		WAY-380153	0.916978
	ASP5878	0.858124		TG-89	0.917074
	TAS-120	0.858124		Defactinib (VS-6063, PF-04554878)	0.917714
	Lazertinib (YH25448,GNS-1480)	0.859107		BGJ398 (NVP-BGJ398|Infigratinib)	0.917714
	TCS PIM-1 1	0.859396		SRPIN340	0.917782
	TP-3654	0.859396		SU5205	0.918292
	Hispidulin	0.859396		WAY-639932	0.918402
	Senkyunolide I	0.860345		WAY-642424	0.918402
	WAY-630998	0.860594		Rhoifolin	0.919868
	Rafoxanide	0.860811		CL-230482	0.920988
	A-769662	0.860811		SBE 13 HCl	0.921294
	Sodium Tauroursodeoxycholate (TUDC)	0.861077		KN-93 Phosphate	0.921722
	HMN-214	0.862014		GSK2256098	0.922252
	Tideglusib	0.862492		Pemigatinib (INCB054828)	0.922313
	Wedelolactone	0.862832		LY2608204	0.922684
	WAY-643018	0.863279		PRN1371	0.922725
	WAY-381332	0.863526		BAY-61-3606	0.923017
	Loureirin B	0.863687		PI-103	0.923577
	WAY-634931	0.863697		PF-431396	0.923702
	Asiatic Acid	0.863752		Buparlisib (BKM120, NVP-BKM120)	0.923718
	Binimetinib (MEK162, ARRY-162, ARRY-438162)	0.864329		Vandetanib (ZD6474)	0.923833
	TP0427736 HCl	0.864628		SB415286	0.923893
	WAY-115880	0.865197		WAY-320706	0.924247
	Praeruptorin A	0.866643		PIK-294	0.92466
	Norisoboldine	0.867002		TAS-120	0.924999
	Rigosertib (ON-01910)	0.867938		ODM-203	0.924999
	Isoprenaline HCl	0.869005		6-Gingerol	0.925047
	AZD3264	0.869701		Kaempferitrin	0.925635
	4μ8C	0.871109		WAY-348144	0.926164
	Miransertib (ARQ 092) HCl	0.871314		WAY-603264	0.92753
	Phenformin HCl	0.871382		Selective PI3Kδ Inhibitor 1 (compound 7n)	0.927884
	WYE-175840	0.872453		WAY-660222	0.928109
	WAY-326578	0.872788		XMD8-92	0.928263
	Ruboxistaurin (LY333531 HCl)	0.873916		TCS PIM-1 1	0.9286
	Bakuchiol	0.875321		Pamapimod (R-1503, Ro4402257)	0.929402
	BAY-61-3606	0.875468		AP26113-analog (ALK-IN-1)	0.929853
	LDC1267	0.87593		WAY-651445	0.930173
	WAY-650313	0.876084		Idelalisib (CAL-101, GS-1101)	0.931155
	SU5614	0.876088		ML141	0.931407
	Dihydromyricetin	0.876483		CL-16859	0.931436
	SB216763	0.877171		WAY-337647	0.931575
	LDN-214117	0.877261		Anlotinib (AL3818) dihydrochloride	0.931946
	Adenosine 5'-monophosphate monohydrate	0.877429		Cinchocaine	0.931989
	Gedatolisib (PF-05212384, PKI-587)	0.878873		GDC-0879	0.932827
	Evodiamine	0.879		TAK-632	0.933237
	WAY-300744	0.879094		WAY-637845	0.934038
	Linsitinib (OSI-906)	0.879453		Roscovitine (Seliciclib,CYC202)	0.934042
	Scutellarein	0.879666		Daphnoretin	0.934178
	WAY-329423	0.879803		WAY-621555	0.93425
	Salidroside	0.88029		WAY-621640	0.93425
	AMG 337	0.880372		APS-2-79 HCl	0.934704
	BIX 02188	0.882869		Melatonin	0.935239
	Ethyl gallate	0.882962		PD0325901	0.935736
	ODM-203	0.882977		Ginsenoside Rb1	0.935755
	WAY-324420	0.883648		A66	0.93609
	WAY-322545	0.883765		WAY-324420	0.936478
	LY3009120	0.88525		Erucic acid	0.936851
	K-Ras(G12C) inhibitor 6	0.885659		AZD5438	0.937188
	AT7519	0.886293		WAY-270318	0.937711
	TH-257	0.88685		Oroxin B	0.938799
	Geldanamycin	0.886924		U0126-EtOH	0.939086
	PQR620	0.887143		SC66	0.939679
	Btk inhibitor 2	0.887799		TCS 359	0.939895
	ZT-12-037-01	0.888246		WAY-388798	0.940108
	Pacritinib (SB1518)	0.888684		WAY-352753	0.940921
	NVP-ADW742	0.888795		WAY-652435	0.941004
	Sophocarpine	0.88894		Golvatinib (E7050)	0.941583
	WAY-301300	0.889736		GI-555736	0.942009
	GSK481	0.890293		Sunitinib	0.942009
	Belizatinib (TSR-011)	0.891006		BAW2881 (NVP-BAW2881)	0.942152
	Apigenin	0.891561		GLPG0634 analogue	0.942337
	SB203580	0.891948		LDC1267	0.943596
	CL-230482	0.891948		Kaempferol-3-O-neohesperidoside	0.943836
	Ipatasertib (GDC-0068)	0.892268		Mesalamine	0.943858
	WAY-306955	0.892337		WAY-638641	0.944234
	IPA-3	0.893397		X-82 (Vorolanib)	0.944525
	WAY-300062	0.894049		Disodium Cromoglycate	0.945
	PI-103	0.894823		GSK461364	0.94527
	ENMD-2076	0.895033		Apitolisib (GDC-0980, RG7422)	0.945719
	Bardoxolone Methyl	0.895672		MK-8353 (SCH900353)	0.9467
	Dinaciclib (SCH727965)	0.896939		XL147 analogue	0.946794
	Doramapimod (BIRB 796)	0.89698		WAY-322475	0.947088
	7,8-Dihydroxyflavone	0.896997		WAY-352121	0.947503
	Pictilisib (GDC-0941)	0.897723		Esculin	0.947925
	Demethyl-Coclaurine	0.898276		Esculetin	0.948173
	WAY-615145	0.898756		Chloroquine Phosphate	0.948899
	Isorhamnetin 3-O-neohesperoside	0.898897		AZD5363	0.949113
	XMD8-92	0.89933		WAY-349807	0.949115
	D 4476	0.899352		WAY-636982	0.949141
	ARN-3236	0.900116		WAY-322454	0.949162
	SR-3029	0.900743		WAY-300442	0.94975
	AZ 3146	0.900867		LY3023414	0.950231
	XL413 (BMS-863233)	0.901113		Dihydromyricetin	0.950843
	WAY-299819	0.901239		Notoginsenoside R1	0.950888
	RO9021	0.901389		Emetine hydrochloride	0.95099
	Itacitinib (INCB39110)	0.902041		WAY-332656	0.951163
	WAY-346940	0.903466		BMS-911543	0.951913
	SB525334	0.903599		TP-3654	0.952037
	PF-562271 HCl	0.903853		UK-371804 HCl	0.952147
	WAY-660222	0.903954		WAY-344977	0.952166
	WAY-353591	0.904652		ZM 323881 HCl	0.95218
	WAY-621640	0.905163		WAY-322545	0.952226
	Honokiol	0.905694		Ceritinib (LDK378)	0.953276
	WAY-296817	0.906051		ANA-12	0.953847
	GSK180736A (GSK180736)	0.906065		bpV (HOpic)	0.953889
	GW788388	0.906096		WAY-305025	0.953966
	SU1498	0.906104		PHA-793887	0.954323
	Cucurbitacin IIb	0.906681		AT7519	0.954323
	GNF-7	0.907409		WAY-337532	0.955469
	CEP-33779	0.908224		Tenalisib (RP6530)	0.955748
	CX-6258 HCl	0.908625		WAY-311474	0.957012
	Emetine Dihydrochloride	0.909613		WAY-612698	0.957581
	PF-670462	0.909997		Glabridin	0.958641
	RIPA-56	0.910082		Tandutinib (MLN518)	0.959169
	4',7-Dimethoxy-5-Hydroxyflavone	0.910323		FLLL32	0.959328
	WAY-632613	0.910358		WAY-635767	0.960114
	Baricitinib (LY3009104, INCB028050)	0.910802		WAY-388796	0.960451
	Ilaprazole	0.912971		Orantinib (TSU-68, SU6668)	0.960451
	WAY-641966	0.913161		Guggulsterone E&Z	0.960563
	GCN2iB	0.913385		WAY-637493	0.960563
	Bortezomib (PS-341)	0.913458		CCT196969	0.960961
	WAY-358667-A	0.913543		Taselisib (GDC 0032)	0.961187
	EHop-016	0.913995		ETP-46464	0.96209
	WAY-329424	0.914498		WAY-115880	0.962253
	WAY-117443	0.914546		Rociletinib (CO-1686, AVL-301)	0.962561
	Flavopiridol (Alvocidib)	0.914821		GSK2636771	0.963383
	ISRIB (trans-isomer)	0.915348		WAY-299369	0.963458
	3-Deazaadenosine hydrochloride	0.916552		WAY-311066	0.963874
	IM-12	0.916845		WAY-345438	0.963874
	Sunitinib	0.916982		KX2-391	0.964834
	SB 4 (Eticovo)	0.917088		CHIR-98014	0.965693
	GSK269962A HCl	0.917277		Schisandrin B (Sch B)	0.965788
	Loureirin A	0.917719		GSK481	0.965997
	SD 0006	0.918273		WAY-643018	0.966091
	GI-570261	0.918865		WAY-298041	0.966091
	RXDX-106 (CEP-40783)	0.919896		ML347	0.968429
	Entrectinib (RXDX-101)	0.920339		WAY-632323	0.969662
	WAY-277054	0.920672		AMG319	0.969858
	GSK2982772	0.921238		Y-39983 HCl	0.970266
	GSK1838705A	0.921341		3BDO	0.970352
	WAY-344977	0.921344		GSK2334470	0.970583
	Astragaloside IV	0.921576		Indoprofen	0.970583
	PF-06700841	0.921821		Sesamol	0.970761
	JNK-IN-8	0.92319		BIX 02188	0.970779
	WAY-310586-A	0.923685		Vidarabine	0.971048
	Genistein	0.923811		SBC-115076	0.971486
	WAY-339696	0.923811		BQR695	0.972151
	WAY-621129	0.923951		SSR128129E	0.97238
	DCLK1-IN-1	0.924142		Miransertib (ARQ 092) HCl	0.973151
	Diosmetin	0.924725		WAY-273170	0.973454
	WAY-616584	0.925009		Y-27632 2HCl	0.973864
	PHT-427	0.925201		WAY-647766	0.9741
	Aurora Kinase Inhibitor III	0.925234		SMI-4a	0.974987
	Toceranib phosphate	0.925241		AS-604850	0.975302
	Silmitasertib sodium salt	0.92536		BIX 02189	0.975624
	RO5126766 (CH5126766)	0.925872		Tyrphostin 9	0.975634
	Mesalamine	0.926148		Aurora Kinase Inhibitor III	0.975736
	APS-2-79 HCl	0.926233		BLU-554 (BLU554)	0.976603
	WAY-620099	0.926296		AZD7762	0.976979
	ETC-206 (AUM 001)	0.926785		SB 4 (Eticovo)	0.977203
	MKC-3946	0.92698		Rigosertib (ON-01910)	0.977308
	Losmapimod (GW856553X)	0.927125		MLR-1023	0.977999
	SU5205	0.927601		WAY-621856	0.978019
	MS4078	0.928042		WAY-272130	0.97832
	AZD1480	0.928597		SB431542	0.979554
	G-749	0.928883		Bupivacaine HCl	0.979952
	WAY-248134	0.928998		VX-702	0.980055
	TAK-733	0.930275		Brevianamide F	0.980335
	Tyrphostin AG 879	0.930697		Apilimod mesylate	0.980336
	7-Nitroindazole	0.930874		WAY-619275	0.980961
	WYE-125132 (WYE-132)	0.931349		Leflunomide	0.981047
	Ridaforolimus (Deforolimus, MK-8669)	0.931917		WAY-352098	0.981074
	WAY-311677	0.931968		Ginkgolide C	0.981149
	WAY-320461	0.931968		LX2343	0.983081
	Defactinib (VS-6063, PF-04554878)	0.931968		Galangin	0.983414
	SGI-1776 free base	0.932235		Trigonelline	0.984156
	Sauchinone	0.932258		EBE-A22	0.984184
	Gentisic acid	0.932851		WAY-271413	0.984402
	WAY-606958	0.933147		NU2058	0.985181
	XMD8-87	0.934389		WAY-630998	0.986221
	CL-104773	0.93533		WAY-299359	0.986923
	WAY-272130	0.935901		GSK1838705A	0.98778
	Rubimaillin	0.936291		WAY-320461	0.989313
	Dehydrocorydalin	0.936611		Irbinitinib (ARRY-380, ONT-380)	0.989642
	TIC10 Analogue	0.936844		MK-3903	0.989675
	WAY-652435	0.936855		Takinib	0.989863
	WAY-272160	0.937639		Trametinib (GSK1120212)	0.989963
	KPT-9274	0.937791		Carbazochrome	0.990531
	Wogonin	0.937976		EMD638683	0.990677
	Indirubin	0.939851		Evobrutinib	0.990754
	5-Iodotubercidin	0.941216		WAY-329594	0.990844
	WAY-329356	0.941256		PF 429242	0.99212
	WAY-322940	0.94148		WAY-272324	0.99233
	CA-4948	0.941642		Oxfendazole	0.992351
	Demethyleneberberine	0.942533		Norcantharidin	0.993074
	MRT67307 HCl	0.943265		WAY-326890	0.993232
	WAY-333184	0.943457		WAY-230563	0.995029
	FGF401	0.943468		SB525334	0.995091
	Brivanib (BMS-540215)	0.943888		WAY-299338	0.995278
	Momordin Ic	0.944607		RO9021	0.995327
	Irbinitinib (ARRY-380, ONT-380)	0.945856		WYE-125132 (WYE-132)	0.995341
	WAY-337647	0.946047		2-Methoxy-1,4-naphthoquinone	0.99569
	WAY-603359	0.946072		Berbamine (dihydrochloride)	0.995819
	SBC-110736	0.946296		Selpercatinib (LOXO-292, ARRY-192)	0.996387
	WAY-270329	0.946473		LDN-193189 2HCl	0.996572
	Voxtalisib (XL765, SAR245409)	0.94648		WHI-P180	0.996726
	BX-912	0.947208		WAY-601017	0.997421
	Sorafenib Tosylate	0.417618		MS4078	0.999045
	BMS-345541	0.948632		A-83-01	0.999045
	Ellagic acid	0.948981		Crizotinib (PF-02341066)	0.999045
	Salubrinal	0.949243		PIK-293	0.999392
	Mirin	0.94929		WAY-606956	0.999548
	7-Hydroxy-4-chromone	0.950584		STO-609	1
	KX1-004	0.950584		Purvalanol A	1
	WAY-607324	0.950896		Senexin A	1
	GSK2334470	0.95131		Indirubin-3'-monoxime	1
	Triciribine	0.951461		BAY 1251152	1
	Ralimetinib (LY2228820)	0.95148		WAY-647729	1
	lenvatinib Mesylate	0.951776		WAY-301503	1
	BMS-265246	0.952628		WAY-632896	1
	Golvatinib (E7050)	0.952698		CHIR-124	1
	Amlexanox	0.953377		WAY-351429	1
	JNJ-7706621	0.953715		Perphenazine	1
	PD-166866 (PD166866)	0.953732		WAY-612453	1.00129
	Cinchocaine	0.955458		WAY-310410	1.00157
	Scopoletin	0.956335		7-Nitroindazole	1.00226
	PF-573228	0.956452		Solcitinib	1.0023
	X-376	0.956516		MLi-2	1.00238
	WAY-270382	0.956604		WAY-349290	1.00241
	Anacardic Acid	0.956821		WAY-600704	1.00248
	Lapatinib ditosylate monohydrate	0.957134		MK-2206 2HCl	1.00313
	Crizotinib (PF-02341066)	0.958335		WAY-600868	1.0032
	Uprosertib (GSK2141795)	0.958461		BLU9931	1.0032
	Zotarolimus(ABT-578)	0.958468		Src Inhibitor 1	1.0037
	AMG-900	0.958474		NSC12	1.00378
	AG-126	0.958816		Autophinib	1.00379
	SB431542	0.958982		Tozasertib (VX-680, MK-0457)	1.00462
	Sodium ferulate	0.960224		Isobavachalcone	1.00465
	WAY-312484	0.960243		WAY-353890	1.00506
	PIK-III	0.960323		SUN11602	1.00536
	PD 169316	0.962233		Alofanib(RPT835)	1.00578
	SC66	0.962509		MCP110	1.00651
	3,4-Dihydroxyhydrocinnamic acid	0.962664		VX-803 (M4344)	1.00652
	Ingenol	0.962842		SMI-16a	1.00653
	acalisib (GS-9820)	0.963021		PD98059	1.00677
	Corosolic acid	0.964038		WAY-626116	1.00797
	KN-93	0.964331		GNE-9605	1.00813
	WAY-270318	0.964936		WAY-354189	1.00827
	CUDC-907	0.965287		IM156	1.00926
	AZD6482	0.965441		LYN-1604	1.00926
	EAI045	0.965648		PD173074	1.01052
	Go6976	0.965933		TBK1/IKKε-IN-2	1.01072
	Rociletinib (CO-1686, AVL-301)	0.966011		LJI308	1.01073
	ZSTK474	0.966091		MKC8866	1.011
	Decernotinib (VX-509)	0.966101		GW788388	1.0112
	Ferulic Acid	0.966174		Oclacitinib?maleate	1.0117
	WAY-321364	0.96643		FGF401	1.01174
	Melatonin	0.966511		WAY-301398	1.01176
	BAY 1895344 (BAY-1895344)	0.966529		FR 180204	1.01181
	DMH1	0.966595		WAY-652848	1.01224
	Longdaysin	0.967117		TTP 22	1.01259
	Verbascoside	0.967331		ASP5878	1.01286
	MPI-0479605	0.968191		Losmapimod (GW856553X)	1.01315
	WAY-635114	0.968896		D 4476	1.01355
	WAY-333875	0.969646		IC261	1.01355
	WAY-345438	0.9705		Caulophylline (N-Methylcytisine)	1.01386
	Alectinib (CH5424802)	0.970578		WAY-600632	1.0151
	KN-62	0.970899		Mavacamten (MYK-461)	1.01545
	WAY-298516	0.970926		WAY-330162	1.01551
	Indoprofen	0.971217		AZD2858	1.01552
	WAY-380153	0.971329		BFH772	1.01592
	WAY-322454	0.971475		leniolisib(CDZ 173)	1.01599
	ZM 336372	0.971556		SB203580	1.01701
	ASP4132	0.971827		Senkyunolide I	1.01716
	AG-1024	0.972315		FRAX486	1.01717
	Quercetin Dihydrate	0.972426		RIPA-56	1.01753
	GSK2578215A	0.972533		WAY-625741	1.0178
	WAY-630308	0.972904		Triciribine	1.01822
	WAY-329607	0.973145		PF-562271 HCl	1.01883
	WAY-626116	0.973427		Nintedanib (BIBF 1120)	1.01923
	WHI-P258	0.974106		Dabrafenib (GSK2118436)	1.01932
	WL-300778	0.974137		Refametinib (RDEA119, Bay 86-9766)	1.01998
	WAY-329689	0.974233		WAY-311972	1.02056
	Cediranib Maleate	0.974882		umbralisib (TGR-1202)	1.02057
	Sennoside B	0.975181		PF-562271	1.02108
	Leflunomide	0.975414		BS-181 HCl	1.02117
	AT7867	0.976434		5-Bromoindole	1.02134
	BAY1125976	0.976636		8-Bromo-cAMP	1.02157
	Ginsenoside Rb1	0.976668		YM201636	1.02297
	LY 3200882	0.976787		KPT-9274	1.02322
	CCT129202	0.978368		WAY-632963	1.0239
	NSC12	0.978933		Ipatasertib (GDC-0068)	1.02528
	SUN11602	0.978933		Sennoside B	1.02591
	Erdafitinib (JNJ-42756493)	0.978933		Ethyl gallate	1.02616
	Solamargine	0.979112		WAY-312187	1.0263
	9-ing-41	0.979281		WAY-661516	1.02639
	Tracheloside	0.979287		WAY-606954	1.02705
	AZD2932	0.979679		WAY-270382	1.02718
	WAY-651445	0.979692		WAY-656283	1.02792
	Kaempferol-3-O-glucorhamnoside	0.98058		K-Ras(G12C) inhibitor 9	1.02826
	GSK621	0.980826		CEP-33779	1.0284
	IM156	0.980826		SGI-7079	1.02906
	IITZ-01	0.981268		4E1RCat	1.0296
	LY2109761	0.981568		CUDC-907	1.02975
	Chloropyramine hydrochloride	0.982087		Cediranib (AZD2171)	1.02979
	ST 271	0.982269		PKM2 inhibitor(compound 3k)	1.03026
	WAY-333878	0.982915		Torin 2	1.03071
	TAE226 (NVP-TAE226)	0.983546		WAY-333491	1.03103
	PF-562271	0.983546		Adenosine 5'-monophosphate monohydrate	1.03107
	Y15	0.983546		Emetine Dihydrochloride	1.03124
	6H05	0.983955		WAY-301205	1.03158
	WAY-353890	0.985582		WYE-175840	1.03162
	Bupivacaine HCl	0.985591		WAY-333945	1.03185
	WAY-606956	0.985783		WAY-615145	1.03215
	SRPIN340	0.986041		SU5408	1.03257
	Flufenamic acid	0.986294		LY 3200882	1.0329
	OICR-9429	0.986473		WAY-647361	1.03318
	Olivetol	0.988227		VX-745	1.03368
	Forsythin	0.988277		TAK-733	1.03391
	ONO-4059 analogue	0.990076		FM-381	1.03503
	SMI-4a	0.990151		WAY-649123	1.03515
	WYE-175829	0.990177		WAY-652509	1.03579
	WAY-655978	0.9902		Vatalanib (PTK787) 2HCl	1.03624
	Nifedipine	0.99021		WAY-329410	1.03628
	Atractylenolide I	0.990796		AZ31	1.03654
	KU-60019	0.990955		WAY-119064	1.0377
	FRAX486	0.991053		Flavopiridol HCl	1.03785
	SSR128129E	0.991146		WZ4003	1.03868
	INH14	0.991218		ARQ 531	1.03871
	S-Ruxolitinib (INCB018424)	0.991311		WAY-326578	1.03899
	WAY-662864	0.991375		K-Ras(G12C) inhibitor 6	1.03958
	Imatinib Mesylate (STI571)	0.99212		ETC-206 (AUM 001)	1.04021
	Methyl cinnamate	0.993007		BX-912	1.04029
	WAY-329594	0.993446		Phenformin HCl	1.04052
	CP-673451	0.993531		Ningetinib	1.04057
	SKI II	0.99383		GSK2606414	1.04094
	WAY-600704	0.994164		Skepinone-L	1.04108
	WAY-613473	0.994174		WAY-298350	1.04132
	Taselisib (GDC 0032)	0.994479		JSH-150	1.04138
	Mubritinib (TAK 165)	0.994571		AZD1080	1.0419
	WAY-628644	0.996166		CP21R7 (CP21)	1.04198
	20S-Ginsenoside Rh2	0.996519		WAY-320008	1.04257
	WAY-311066	0.996866		ex229 (compound 991)	1.04286
	WAY-298630	0.996899		Nec-1s (7-Cl-O-Nec1)	1.04315
	WAY-320706	0.996988		GI-570261	1.04358
	WAY-313218	0.997118		SD 0006	1.04472
	WAY-296818	0.997355		Bentamapimod	1.04483
	Bromopyruvic acid	0.997996		PF 4800567	1.04504
	WAY-658341	0.998408		Gandotinib (LY2784544)	1.04507
	LY364947	0.998779		GSK583	1.04548
	LJI308	0.998979		SF1670	1.04557
	RU-301	0.999135		Atuveciclib (BAY-1143572)	1.04593
	L-Quebrachitol	0.999138		OICR-9429	1.04605
	WAY-301398	0.99954		Tideglusib	1.04607
	HTH-01-015	1		Ralimetinib (LY2228820)	1.04608
	UNC2025 HCl	1		WAY-225588	1.04785
	Emodin	1		WAY-270444	1.04788
	Enzastaurin (LY317615)	1		WAY-607324	1.04815
	Bisindolylmaleimide I (GF109203X)	1		WAY-310586-A	1.04818
	DASA-58	1		WAY-606957	1.0483
	GSK461364	1		Falcarindiol	1.04926
	Doxapram HCl	1		SB239063	1.05018
	WAY-114506	1		BMS-582949	1.05018
	VO-Ohpic trihydrate	1		CC-90003	1.05037
	WAY-332647	1		Indirubin	1.05059
	WAY-637493	1.00041		JNK Inhibitor IX	1.05205
	Duvelisib (IPI-145, INK1197)	1.00046		Silmitasertib sodium salt	1.0524
	DDR1-IN-1	1.00087		WAY-631127	1.05307
	Poziotinib (HM781-36B)	1.00094		BAY-293	1.05346
	WAY-311753-A	1.00132		WAY-299819	1.05354
	Selective JAK3 inhibitor 1	1.00134		9-ing-41	1.05382
	BI-78D3	1.00142		WAY-114228	1.05475
	TCS 359	1.00148		KX1-004	1.05477
	FF-10101	1.00148		Paroxetine HCl	1.05514
	SKLB4771 (FLT3-IN-1)	1.00148		WHI-P258	1.05605
	WAY-638796	1.00195		TBB	1.05608
	Dehydroabietic acid	1.0027		WAY-624687	1.05637
	AZD5438	1.00469		WAY-326894	1.05679
	RK 24466	1.00475		NCT-503	1.05713
	XMD16-5	1.00544		Merestinib (LY2801653)	1.05739
	IRAK-1-4 Inhibitor I	1.00572		Sorafenib	0.312058
	Picropodophyllin (PPP)	1.00611		PF-04965842	1.05839
	3BDO	1.00614		Taxifolin (Dihydroquercetin)	1.05844
	WAY-270966	1.00642		Scopoletin	1.05858
	Briciclib	1.00651		1-Deoxynojirimycin	1.05922
	WAY-326892	1.00697		WAY-272160	1.05946
	Berberine chloride	1.007		WAY-654447	1.05964
	WAY-332656	1.00767		Dovitinib (TKI258) Lactate	1.05964
	WAY-643632-A	1.0083		WAY-240932	1.05999
	WAY-634704	1.00851		AG-126	1.06058
	JNK Inhibitor VIII	1.00976		Cyasterone	1.06125
	TBB	1.01101		Gedatolisib (PF-05212384, PKI-587)	1.06163
	STO-609	1.01153		Bikinin	1.06181
	Entospletinib (GS-9973)	1.01262		Fedratinib (SAR302503, TG101348)	1.0619
	SBE 13 HCl	1.01324		WAY-643895	1.0619
	WAY-321873	1.01331		Biochanin A	1.06203
	CGI1746	1.01355		PF-06700841	1.06252
	VX-745	1.01377		WAY-278705	1.06364
	SGI-7079	1.01431		WAY-321873	1.06435
	WAY-312602	1.01458		WAY-303292	1.06463
	Esculetin	1.01462		Ibrutinib (PCI-32765)	1.06463
	WAY-321582-A	1.01505		WAY-607738	1.06505
	Selumetinib (AZD6244)	1.0152		VE-822	1.06523
	Ginkgolide C	1.01558		WAY-658341	1.06547
	WAY-616763	1.0158		Salirasib	1.06643
	LX2343	1.01702		WHI-P97	1.06688
	BI-4464	1.01706		WAY-325490	1.06801
	WAY-301527	1.01706		Tofacitinib (CP-690550,Tasocitinib)	1.06821
	PF-04691502	1.01789		BMS-777607	1.0683
	BAY 1217389	1.0184		Formononetin	1.06861
	PCI 29732	1.01859		Bisindolylmaleimide I (GF109203X)	1.06905
	SC-514	1.01884		WAY-232261	1.06971
	AZD2858	1.01884		ML-9 HCl	1.07056
	WAY-326893	1.01895		TBHQ	1.07064
	Opaganib (ABC294640)	1.01932		Tie2 kinase inhibitor	1.07074
	6-Bromo-2-hydroxy-3-methoxybenzaldehyde	1.02026		WAY-329685	1.07107
	BL-918	1.02072		RKI-1447	1.07122
	Idelalisib (CAL-101, GS-1101)	1.02079		ON123300	1.07136
	WAY-313201	1.02124		IRAK-1-4 Inhibitor I	1.07149
	ITD-1	1.02135		SB505124	1.07168
	TAK-715	1.02138		WAY-634931	1.07194
	Daphnetin	1.02191		JNJ-7706621	1.07215
	Acetylcysteine	1.02193		PF-6260933	1.07225
	WAY-271999	1.02209		CA-4948	1.07239
	BIO-acetoxime	1.02213		Desmethylanethol trithione	1.07355
	Formononetin	1.02213		Ellagic acid	1.0738
	WAY-352835	1.02237		WAY-278534	1.07399
	LTI-291	1.02273		PND-1186 (VS-4718)	1.07491
	Azaindole 1 (TC-S 7001)	1.02347		Dicoumarol	1.07512
	WAY-624704	1.02395		SB216763	1.07567
	Chikusetsusaponin IVa	1.02397		NSC 42834	1.07672
	Sophocarpine Monohydrate	1.02426		Hispidulin	1.07673
	WAY-240932	1.02443		MLN2480	1.07677
	WAY-634964	1.02453		WAY-300700	1.07688
	ML347	1.02574		SD-208	1.07694
	leniolisib(CDZ 173)	1.02603		WAY-628644	1.07783
	WAY-299590	1.02682		WAY-310334	1.07801
	Quercetin	1.02781		PHT-427	1.07867
	Pinoresinol diglucoside	1.02844		Ellagic Acid hydrate	1.07904
	Skepinone-L	1.02849		WAY-329599	1.07905
	WAY-310410	1.02912		AIM-100	1.07955
	Trapidil	1.0293		GSK3145095	1.07984
	WAY-663387	1.02998		WAY-647802	1.08
	XL388	1.03022		WAY-641966	1.08028
	PS-1145	1.03035		ligustroflavone	1.0807
	WAY-607777	1.03042		ONO-4059 analogue	1.08201
	WAY-303292	1.03089		PF-00562271 Besylate	1.08262
	EMD638683	1.03209		CL-104773	1.08296
	Azoramide	1.03216		BI-4464	1.0837
	Alpelisib (BYL719)	1.03239		Chelerythrine Chloride	1.08379
	Alectinib hydrochloride	1.03299		PQR620	1.084
	CZC24832	1.0337		Abemaciclib	1.08401
	WS6	1.03505		Verbascoside	1.0849
	Perphenazine	1.03513		H3B-6527	1.08494
	IKK-16 (IKK Inhibitor VII)	1.03599		WAY-296817	1.08515
	PIK-93	1.03616		(+)-Fangchinoline	1.08521
	PF-3758309	1.03642		RXDX-106 (CEP-40783)	1.08597
	GSK'963	1.03682		Demethyl-Coclaurine	1.08607
	WAY-333491	1.03682		WAY-323534	1.08651
	KN-93 Phosphate	1.03691		WAY-352835	1.08666
	PF-543	1.037		WAY-648936	1.08682
	Fangchinoline	1.0371		DTP3	1.08723
	WAY-646458	1.0374		Alectinib hydrochloride	1.08823
	WAY-632021	1.03765		NU7441 (KU-57788)	1.0885
	WAY-600632	1.03825		B-Raf inhibitor 1 (Compound 13) dihydrochloride	1.08906
	UNC2250	1.03845		WAY-300046	1.08979
	Esculin	1.03916		Mubritinib (TAK 165)	1.08988
	Pitavastatin Calcium	1.03957		Tanshinone IIA sulfonate (sodium)	1.09108
	WAY-273170	1.04061		WAY-215718	1.09108
	WAY-329599	1.04062		Atractylenolide I	1.09119
	AY-20590	1.04068		WDR5-0103	1.09142
	Dehydrocostus Lactone	1.04113		LY2584702 Tosylate	1.09153
	MLR-1023	1.04128		WAY-299562	1.0918
	1-Naphthyl PP1(1-NA-PP1)	1.04128		WAY-630308	1.09184
	Go 6983	1.04164		TBK1/IKKε-IN-1(compound 1)	1.09275
	WAY-615029	1.04183		Enzastaurin (LY317615)	1.0928
	WAY-621555	1.04207		WAY-333883	1.09303
	Buparlisib (BKM120, NVP-BKM120)	1.04207		SPHINX31	1.0931
	A66	1.04207		NQDI-1	1.09341
	AS-252424	1.04207		Sanguinarine chloride	1.09371
	WAY-304800-A	1.04251		WAY-277054	1.09382
	WAY-271413	1.04252		WAY-383270	1.09493
	WAY-326890	1.04275		WAY-271127	1.09516
	WAY-269040	1.04339		SU9516	1.09571
	Doxorubicin (Adriamycin) HCl	1.04358		TAK-901	1.09604
	WAY-614915	1.04368		WAY-388756	1.09618
	WAY-601017	1.04375		Baricitinib (LY3009104, INCB028050)	1.09678
	LY2584702	1.04378		Resveratrol	1.09685
	WAY-330162	1.04412		WAY-321366	1.0969
	WAY-650886	1.04413		2',5'-Dihydroxyacetophenone	1.09731
	WAY-638641	1.04493		6-(Dimethylamino)purine	1.09806
	DTP3	1.04546		WAY-117443	1.09816
	WAY-270968	1.04578		LM22B-10	1.09819
	CL-16859	1.04603		SU6656	1.10003
	AMG319	1.04622		WAY-358024	1.10049
	PQ 401	1.04668		CZC24832	1.10055
	WAY-620147	1.04674		Lupeol	1.10131
	TGX-221	1.04691		PF-06273340	1.10157
	YM201636	1.04691		EHT 1864 2HCl	1.10245
	TG100-115	1.04691		Hesperadin	1.10268
	WAY-311474	1.04706		WAY-299590	1.10275
	CCG-222740	1.0471		T56-LIMKi	1.10303
	Momelotinib (CYT387)	1.04715		Acalabrutinib (ACP-196)	1.10315
	WAY-329592	1.04731		ONO-4059 (GS-4059) hydrochloride	1.10315
	WAY-300700	1.04837		ST 271	1.10369
	WAY-299721	1.04848		Solamargine	1.10397
	WAY-321341	1.04848		PQ 401	1.10415
	Falcarindiol	1.04876		WAY-603392	1.10421
	LXH254	1.0491		WAY-329424	1.10425
	AG99	1.04923		WAY-655860	1.10427
	PIK-294	1.05023		Dihydrostreptomycin sulfate	1.10427
	AZD1208	1.05083		CCT129202	1.10439
	Palomid 529 (P529)	1.05152		Asciminib (ABL001)	1.1055
	WYE-354	1.05155		Entospletinib (GS-9973)	1.10559
	WAY-601258	1.05165		S-Ruxolitinib (INCB018424)	1.1058
	Curculigoside	1.0517		Norisoboldine	1.10596
	Dicoumarol	1.05217		WAY-306955	1.10597
	WAY-310334	1.05291		(+)-Usniacin	1.10661
	UK-371804 HCl	1.05316		JNK Inhibitor VIII	1.10735
	BMS-536924	1.05321		WAY-603359	1.10771
	GSK2606414	1.05323		WAY-632613	1.10771
	MLN2480	1.05335		Dehydrocorydalin	1.10778
	Orelabrutinib	1.05337		Nifedipine	1.10802
	WAY-606957	1.05345		Pitavastatin Calcium	1.10837
	MK-2206 2HCl	1.05507		lenvatinib Mesylate	1.10865
	AZD7648	1.05535		TP0427736 HCl	1.10954
	Fendiline hydrochloride	1.05608		3-Deazaadenosine hydrochloride	1.10966
	WAY-631127	1.057		YU238259	1.10974
	Anthraquinone-2-carboxylic Acid	1.05747		WAY-313201	1.11051
	Chelerythrine Chloride	1.05852		CYC116	1.11098
	Tofacitinib (CP-690550,Tasocitinib)	1.05856		WAY-301527	1.11115
	Vatalanib (PTK787) 2HCl	1.05869		WAY-607777	1.11152
	KX2-391	1.05889		A-674563	1.112
	LTURM34	1.05895		WAY-660667	1.11231
	WAY-350471	1.05931		XMD16-5	1.11273
	WAY-297152	1.06067		Selonsertib (GS-4997)	1.11273
	VX-702	1.06196		Fingolimod	1.11403
	WAY-380496	1.06412		Sodium ferulate	1.1143
	WAY-324418	1.06412		JANEX-1	1.11441
	3-Methyladenine (3-MA)	1.06461		WAY-329686	1.11445
	Tanshinone IIA sulfonate (sodium)	1.06573		X-376	1.11518
	Resveratrol	1.06611		Orelabrutinib	1.11584
	umbralisib (TGR-1202)	1.06637		Remibrutinib (LOU064)	1.11584
	WAY-643895	1.06707		Vactosertib ?(TEW-7197)	1.11588
	PF-00562271 Besylate	1.06726		BAY-1816032	1.11669
	WDR5-0103	1.06752		GSK2578215A	1.11683
	WAY-650334	1.06951		Acetylcysteine	1.11718
	WAY-321961	1.07122		WYE-175837	1.11853
	JNK Inhibitor IX	1.07271		BI-D1870	1.11863
	OTS964	1.07272		Chloropyramine hydrochloride	1.11925
	WAY-329598	1.0732		Praeruptorin A	1.12015
	(+)-Fangchinoline	1.07324		GNF-2	1.12051
	TBHQ	1.07397		KDU691	1.1212
	GSK1059615	1.07674		WAY-620147	1.1222
	Nintedanib (BIBF 1120)	1.07694		R406 (free base)	1.12281
	20S-Ginsenoside Rg3	1.07734		Emodin	1.12345
	Vinpocetine	1.07734		BAY 1217389	1.12386
	RCGD423	1.0794		Daphnetin	1.12451
	CVT-313	1.07966		Go 6983	1.12534
	Oclacitinib?maleate	1.08041		Ferulic acid methyl ester	1.12575
	Sodium Monofluorophosphate	1.08106		TG100-115	1.12611
	Methylthiouracil	1.08244		AZ32	1.1262
	WAY-320951	1.0832		Demethyleneberberine	1.12665
	Mavacamten (MYK-461)	1.08478		GNE-0877	1.12698
	WAY-355772	1.08481		WAY-380496	1.12743
	WAY-230563	1.08481		Dehydroabietic acid	1.12907
	Takinib	1.08495		WAY-298630	1.12995
	WAY-272324	1.08662		WAY-333184	1.13031
	Y-27632 2HCl	1.0872		RG 13022	1.13142
	GNF-5837	1.08747		WAY-329340	1.13213
	PF-04965842	1.08762		DMH1	1.13252
	WAY-297342	1.09092		WAY-329689	1.13385
	Vaccarin	1.09204		Milciclib (PHA-848125)	1.13464
	SPHINX31	1.09292		Dinaciclib (SCH727965)	1.13464
	WAY-325490	1.09335		WAY-332616	1.13506
	XL147 analogue	1.09407		AS-252424	1.13515
	Necrosulfonamide	1.09444		RN486	1.13523
	Alflutinib (AST2818) mesylate	1.09452		WAY-300063	1.13699
	BAY-293	1.09498		Uprosertib (GSK2141795)	1.13987
	Tanzisertib(CC-930)	1.09632		Akti-1/2	1.13987
	GNE-317	1.0986		PRT062607 (P505-15, BIIB057) HCl	1.13996
	XL019	1.0988		7,8-Dihydroxyflavone	1.14078
	Omipalisib (GSK2126458, GSK458)	1.09943		WAY-329603	1.14119
	WAY-298041	1.09967		WAY-270968	1.14301
	PHA-767491	1.10222		Sophocarpine Monohydrate	1.14304
	Rhoifolin	1.1036		GSK2982772	1.14313
	WAY-326894	1.1042		CP-673451	1.14346
	PRT-060318 2HCl	1.10452		WAY-320080	1.1435
	TG-89	1.10463		Kaempferol-3-O-glucorhamnoside	1.14403
	1,2,3,4,5,6-Hexabromocyclohexane	1.10593		HI-TOPK-032	1.14413
	Solcitinib	1.10796		WAY-634964	1.14458
	Cyasterone	1.10964		WAY-300507	1.14464
	PD153035	1.10964		WYE-176092	1.14484
	HMN-176	1.111		Erlotinib HCl (OSI-744)	1.14785
	Degrasyn (WP1130)	1.11226		Torin 1	1.14785
	WAY-332616	1.11247		GI-560708	1.15111
	WAY-326891	1.11337		ZD-4190	1.15196
	WAY-601035	1.1144		Amcasertib (BBI503)	1.156
	WAY-647361	1.1144		AZD2932	1.15697
	WAY-232261	1.1144		Poziotinib (HM781-36B)	1.157
	CZC-25146	1.11447		Dorsomorphin (Compound C) 2HCl	1.15826
	Lenvatinib (E7080)	1.11473		WAY-272077	1.15867
	WAY-312187	1.11478		MNS (3,4-Methylenedioxy-β-nitrostyrene, MDBN)	1.16374
	Glabridin	1.11577		Tracheloside	1.16509
	(-)-Epigallocatechin Gallate	1.11627		Sodium Monofluorophosphate	1.16509
	WAY-349290	1.11692		WAY-310819	1.16509
	WAY-348144	1.11745		Disodium (R)-2-Hydroxyglutarate	1.16541
	HI-TOPK-032	1.11769		AZ191	1.16554
	Torkinib (PP242)	1.11772		AZD3463	1.16786
	Vidarabine	1.11819		Decernotinib (VX-509)	1.16861
	VX-803 (M4344)	1.11829		CZC-25146	1.1692
	ZM 39923 HCl	1.11847		WAY-354831	1.16936
	SMI-16a	1.11873		WAY-630363	1.17016
	NT157	1.11886		LY2109761	1.17375
	WAY-637845	1.11921		PS-1145	1.174
	WAY-349807	1.11922		WAY-301300	1.17411
	Tofacitinib (CP-690550) Citrate	1.12019		SC-514	1.17426
	GW441756	1.12028		RepSox	1.17541
	WAY-235142	1.12038		Anacardic Acid	1.17583
	U0126-EtOH	1.12108		Zanubrutinib (BGB-3111)	1.17717
	WAY-325065	1.12248		H 89 2HCl	1.17841
	Gandotinib (LY2784544)	1.12249		WAY-235142	1.17931
	BFH772	1.12291		Kobe0065	1.17947
	WAY-298350	1.12372		BI-3406	1.17954
	Bentamapimod	1.12431		Imatinib (STI571)	1.18112
	CH5132799	1.12463		WAY-613473	1.18341
	WAY-299017	1.12465		TAE226 (NVP-TAE226)	1.18446
	WAY-612698	1.12484		Curculigoside	1.18759
	WAY-301205	1.12628		Selumetinib (AZD6244)	1.18769
	NU7026	1.12667		DS-6051b	1.18772
	IWP-2	1.12771		GSK269962A HCl	1.18868
	Ripasudil (K-115) hydrochloride dihydrate	1.12912		1,2,3,4,5,6-Hexabromocyclohexane	1.18911
	MKC8866	1.1316		WAY-650313	1.18967
	Magnolin	1.13196		WP1066	1.18987
	TAS-301	1.13449		Bakuchiol	1.18994
	CAY10505	1.13564		L-Quebrachitol	1.19232
	GSK1904529A	1.13641		R406	1.19284
	AZD3463	1.13695		(-)-Blebbistatin	1.19608
	n-Butylidenephthalide	1.13731		WAY-660114	1.19647
	Acalabrutinib (ACP-196)	1.13748		Fingolimod (FTY720) HCl	1.19818
	WAY-612453	1.13769		WAY-647636	1.19871
	Quercitrin	1.13842		Silmitasertib (CX-4945)	1.19906
	Chromium picolinate	1.13846		Chikusetsusaponin IVa	1.20064
	DMX-5084	1.13856		GSK429286A	1.20374
	PIK-293	1.13879		WAY-269040	1.20397
	Malachite green	1.13971		WAY-635114	1.20403
	8-Bromo-cAMP	1.14065		Coumarin-3-carboxylic acid	1.20522
	WAY-660114	1.14096		WAY-329592	1.20564
	MK-8353 (SCH900353)	1.1429		Tyrphostin AG 879	1.20661
	Vitamin E	1.14787		Bay 11-7085	1.20717
	R406	1.14861		Anisomycin	1.20771
	Rosmarinic acid	1.14965		WAY-118985	1.20987
	WAY-329685	1.14985		Compound 401	1.21003
	Dibutyryl-cAMP (Bucladesine)	1.15086		PIK-III	1.21027
	WAY-341085	1.15105		OTS964	1.21081
	Harmine hydrochloride	1.15229		Lidocaine	1.21102
	WAY-625741	1.15252		WAY-299721	1.21245
	Rebastinib (DCC-2036)	1.15296		WAY-613991	1.21357
	Src Inhibitor 1	1.15586		Rapamycin (Sirolimus)	1.21492
	Coumarin-3-carboxylic acid	1.15818		Y15	1.21724
	LY2090314	1.16147		PFK158	1.2203
	Iso-H7 dihydrochloride	1.16278		WAY-310507	1.22057
	Anisomycin	1.16338		Timosaponin A3	1.22114
	WAY-639932	1.1638		WAY-239320	1.22463
	BGT226 (NVP-BGT226)	1.16446		TPCA-1	1.22544
	WAY-320081	1.16492		Malachite green	1.22649
	AZ191	1.16554		Sophocarpine	1.22671
	WAY-633334	1.16561		Gentisic acid	1.22751
	Motesanib (AMG-706)	1.16613		Spebrutinib (CC-292, AVL-292)	1.23161
	WAY-113178	1.16705		WAY-615029	1.23301
	Cediranib (AZD2171)	1.16723		PFK15	1.23581
	WAY-320774	1.16726		BAY1125976	1.23582
	BMS-911543	1.16769		Miransertib (ARQ-092)	1.23582
	Disodium (R)-2-Hydroxyglutarate	1.16815		GSK2983559 (compound 3)	1.23699
	TAE684 (NVP-TAE684)	1.16924		WAY-321341	1.23789
	WAY-300046	1.17001		WAY-333434	1.23884
	PLX-4720	1.17048		WAY-311747	1.2391
	WAY-270947	1.1753		GNF-5	1.23976
	Kaempferitrin	1.17586		Radotinib	1.23976
	WAY-299562	1.17632		BMS-345541	1.24195
	WHI-P97	1.17772		PF-04691502	1.24455
	WAY-300385	1.178		Deguelin	1.24455
	Lupeol	1.18043		Bardoxolone Methyl	1.24527
	WAY-603264	1.18128		Briciclib	1.24653
	bpV (HOpic)	1.18221		AZ 628	1.2486
	Fostamatinib (R788)	1.18242		Dabrafenib Mesylate	1.24926
	Piceatannol	1.18242		Sodium Tauroursodeoxycholate (TUDC)	1.24961
	WAY-215718	1.18416		WAY-278535	1.24982
	WAY-329340	1.18448		WAY-270252	1.24986
	WAY-329603	1.18464		WAY-327480	1.25379
	AT9283	1.18626		TAE684 (NVP-TAE684)	1.2541
	Trigonelline	1.18763		Brigatinib (AP26113)	1.2541
	kb-NB77-78	1.18802		ZM 306416	1.25528
	Hesperetin	1.18822		Dasatinib	1.25539
	Evobrutinib	1.18826		ITD-1	1.25593
	PRT062607 (P505-15, BIIB057) HCl	1.18954		Degrasyn (WP1130)	1.25671
	WAY-601258	1.19061		NVP-BHG712	1.25671
	GNF-5	1.19218		Adavosertib （MK-1775）	1.25701
	WAY-333434	1.1948		WAY-270250	1.25748
	PF-06651600	1.19654		AY-20590	1.26106
	(20S)Ginsenoside Rg2	1.19882		ASP3026	1.26193
	Timosaponin A3	1.2003		Ripasudil (K-115) hydrochloride dihydrate	1.26353
	SF1670	1.20031		WS3	1.26397
	WAY-311747	1.20062		5-Iodotubercidin	1.26847
	Akti-1/2	1.20093		ARS-853 (ARS853)	1.26955
	WAY-320426	1.2033		Dibutyryl-cAMP (Bucladesine)	1.2754
	WAY-320049	1.20391		Fangchinoline	1.28045
	WAY-298668	1.20463		Alectinib (CH5424802)	1.28106
	WAY-278459-A	1.20625		HG-14-10-04	1.28106
	GW5074	1.20664		Anthraquinone-2-carboxylic Acid	1.28228
	WYE-175765	1.20756		KW-2449	1.28298
	HG-14-10-04	1.20836		RO5126766 (CH5126766)	1.28491
	WAY-636982	1.20853		APY29	1.28559
	WAY-271127	1.20877		WAY-270966	1.28581
	WAY-278705	1.209		RK 24466	1.28736
	ex229 (compound 991)	1.20958		Glumetinib	1.28814
	Serabelisib (INK-1117,MLN-1117,TAK-117)	1.21071		Picropodophyllin (PPP)	1.28902
	Tenalisib (RP6530)	1.21071		Sauchinone	1.28943
	Selective PI3Kδ Inhibitor 1 (compound 7n)	1.21071		PLX-4720	1.29143
	Galunisertib (LY2157299)	1.21089		PF-06651600	1.29326
	Rottlerin	1.21169		Y16	1.29373
	WAY-661516	1.21201		ZCL278	1.29781
	Brigatinib (AP26113)	1.21242		ABTL-0812	1.29947
	Isobavachalcone	1.21311		WAY-328158	1.29989
	5'-Adenylic acid	1.21368		Cediranib Maleate	1.30197
	CC-115	1.21622		WAY-272589	1.30737
	WHI-P180	1.2172		Isofraxidin	1.3085
	WAY-278534	1.22077		NH125	1.3143
	WAY-278535	1.22077		CCG-222740	1.31537
	WAY-272589	1.22077		PCI 29732	1.3156
	WAY-270250	1.22113		WAY-312567	1.31594
	WAY-354189	1.22175		HS-1371	1.31824
	Ruxolitinib (INCB018424)	1.22184		SU1498	1.31967
	Phellodendrine	1.22761		Rosmarinic acid	1.32117
	R406 (free base)	1.22873		WAY-644841	1.32516
	WAY-273339	1.23072		Canertinib (CI-1033)	1.32589
	AIM-100	1.2319		Kobe2602	1.32631
	Nilotinib (AMN-107)	1.23401		AG-1024	1.32671
	SB505124	1.23403		ZM 336372	1.3281
	Lidocaine	1.23481		CNX-2006	1.33436
	WAY-384934	1.2351		WAY-301464	1.33436
	NSC 42834	1.23676		Belizatinib (TSR-011)	1.34484
	WAY-381785	1.23781		Dehydrocostus Lactone	1.35011
	Emetine hydrochloride	1.23899		WAY-322940	1.35075
	WAY-301464	1.24016		Hydroxyfasudil (HA-1100) HCl	1.35184
	Kaempferol-3-O-neohesperidoside	1.24254		ZINC00881524 (ROCK inhibitor)	1.35322
	GSK3145095	1.24906		WAY-297152	1.3547
	WAY-302713-A	1.25023		WAY-350471	1.35524
	GSK2656157	1.25073		WAY-658513	1.35534
	LY2584702 Tosylate	1.25219		WAY-300062	1.35585
	AT13148	1.25406		IKK-16 (IKK Inhibitor VII)	1.35701
	Resibufogenin	1.25683		AZ 960	1.35855
	Fingolimod	1.25948		WAY-657460	1.36044
	PF-4708671	1.25948		WAY-300385	1.36191
	Miransertib (ARQ-092)	1.26781		URMC-099	1.36437
	ETP-46464	1.27157		Iso-H7 dihydrochloride	1.36469
	SNS-314 Mesylate	1.27229		WAY-656935	1.36504
	BI-3406	1.27567		BSJ-03-123	1.36545
	K-Ras(G12C) inhibitor 12	1.27614		Magnolin	1.36631
	Ponatinib (AP24534)	1.2816		KD025 (SLx-2119)	1.36686
	ZM 323881 HCl	1.28178		GSK180736A (GSK180736)	1.37655
	Deguelin	1.28623		BMS-265246	1.3784
	B-Raf IN 1	1.28778		SBI-0206965	1.37863
	(+)-Usniacin	1.29015		MRT68921 HCl	1.37863
	WAY-329686	1.29043		Beta-Asarone	1.3788
	GSK'547	1.29624		GW5074	1.37956
	ANA-12	1.29963		SC79	1.38506
	NMS-P937 (NMS1286937)	1.30375		GSK3179106	1.39724
	SP-146	1.30432		PF-573228	1.39807
	WAY-329341	1.3048		NT157	1.40245
	WAY-272077	1.31353		CCCP	1.40514
	SD-208	1.31547		WAY-113178	1.40864
	WAY-323534	1.31626		NU6027	1.40952
	GSK2983559 (compound 3)	1.31929		SB590885	1.41034
	WAY-333175	1.33125		Belvarafenib(GDC5573, HM95573, RG6185)	1.41089
	MLN8054	1.33379		BMS-794833	1.411
	Adavosertib （MK-1775）	1.33682		WAY-624704	1.41536
	ENMD-2076 L-(+)-Tartaric acid	1.35143		WAY-226683	1.4173
	AZ 960	1.35673		AZ 3146	1.42141
	WYE-163716-A	1.3623		CCT137690	1.43106
	Ceritinib (LDK378)	1.36262		Piperlongumine	1.43223
	Larotrectinib (LOXO-101) sulfate	1.3641		Perifosine (KRX-0401)	1.43937
	WAY-270252	1.36555		WAY-273339	1.43982
	WAY-607738	1.36614		K-Ras(G12C) inhibitor 12	1.44043
	ZCL278	1.36757		ENMD-2076 L-(+)-Tartaric acid	1.44413
	Taxifolin (Dihydroquercetin)	1.36939		WAY-300744	1.44711
	Kobe2602	1.37178		ENMD-2076	1.45239
	SAR131675	1.38031		Ruxolitinib (INCB018424)	1.45423
	RA-190	1.38187		GNF-7	1.45868
	MCP110	1.38192		WAY-325065	1.46127
	WAY-660667	1.39278		WAY-322243	1.46564
	WAY-325485	1.40115		AMG-458	1.46564
	BMS-794833	1.40415		Linsitinib (OSI-906)	1.46766
	BI-D1870	1.40689		WHI-P180	1.46847
	PF-6260933	1.40919		6-Bromo-2-hydroxy-3-methoxybenzaldehyde	1.47689
	H 89 2HCl	1.41298		Motesanib (AMG-706)	1.47711
	WAY-310507	1.42311		WAY-340245	1.48708
	K-Ras(G12C) inhibitor 9	1.42822		IRAK inhibitor 6	1.49647
	Stattic	1.43618		WL-300778	1.50041
	Aurora A Inhibitor I	1.44199		WAY-655978	1.53438
	WAY-652509	1.44384		RU-301	1.54203
	WAY-657460	1.44934		Danusertib (PHA-739358)	1.55609
	KRN 633	1.45197		WAY-326250	1.55995
	WAY-313318	1.45202		WAY-616763	1.57039
	WAY-656935	1.4562		G-749	1.57355
	WAY-312567	1.46593		GSK1904529A	1.57946
	BMS-935177	1.48093		IWP-2	1.60647
	R112	1.49999		Torkinib (PP242)	1.61554
	WAY-625135	1.50825		LY294002	1.61554
	CCCP	1.51179		PRT-060318 2HCl	1.62259
	WYE-176092	1.53122		Nilotinib (AMN-107)	1.62967
	Curcumol	1.54458		Bafetinib (INNO-406)	1.62967
	NVP-BSK805 2HCl	1.5453		PD173955	1.64027
	Hydroxyfasudil (HA-1100) HCl	1.55178		Rebastinib (DCC-2036)	1.64509
	3PO	1.59326		Diosmetin	1.65732
	Belvarafenib(GDC5573, HM95573, RG6185)	1.61025		WAY-329341	1.66417
	SC79	1.62435		Btk inhibitor 2	1.71647
	WAY-658513	1.63332		WAY-310944	1.73805
	KD025 (SLx-2119)	1.63983		BMS-536924	1.75799
	Notoginsenoside R1	1.66388		NVP-ADW742	1.75918
	Fedratinib (SAR302503, TG101348)	1.67903		WAY-278752	1.7735
	WAY-310944	1.69696		GSK2656157	1.77872
	GI-570482	1.70249		Wogonin	1.81914
	WAY-278752	1.70361		AS2863619	1.8751
	Polyphyllin I	1.80197		CGI1746	1.8847
	Gambogenic acid	1.80774		WAY-298668	1.88739
	ML-9 HCl	1.84672		WAY-313318	1.90148
	Fingolimod (FTY720) HCl	1.8488		AZD1480	1.92794
	Decursinol angelate	1.85377		AX-024 HCl	1.9448
	1-Deoxynojirimycin	1.88802		PD0166285	1.95312
	WAY-326250	1.94705		Stattic	1.96327
	OSU-03012 (AR-12)	1.9744		3-Methyladenine (3-MA)	1.97867
	Genz-123346 free base	1.97667		BMS-935177	1.98016
	2-Deoxy-D-glucose	1.99938		SKLB1002	1.98816
	AICAR (Acadesine)	2.02837		IITZ-01	1.99924
	HS-1371	2.03035		WAY-297342	2.01548
	WAY-278559-A	2.07928		WAY-601323	2.03514
	Acarbose	2.24855		WAY-278559-A	2.05991
	Beta-Asarone	2.26293		GI-570482	2.12461
	Echinacoside	2.2706		R112	2.12996
	NG25	2.79645		WYE-163716-A	2.13316
	T56-LIMKi	2.80649		WAY-635319	2.13764
	SB202190 (FHPI)	2.95797		Trapidil	2.14537
	Sal003	3.01543		OSU-03012 (AR-12)	2.17737
	Isofraxidin	3.0454		Psoralidin	2.18502
	PIK-75 HCl	781.215		WAY-304800-A	2.19636
	Perifosine (KRX-0401)	0		WAY-321364	2.19636
	Alisertib (MLN8237)	0		SGX-523	2.24563
	WAY-300442	0		WAY-612763	2.4198
	WAY-311972	0		Ponatinib (AP24534)	2.54343
	WAY-333908	0		WAY-341085	3.05452
	WAY-631545	0		MPI-0479605	3.27983
	WAY-653005	0		Sal003	3.37625
	CL-243214	0		SB202190 (FHPI)	3.9125
	WAY-302888	0		5'-Adenylic acid	3.9477
	CL-243214	0		AD80	4.10061
	Citric acid trilithium salt tetrahydrate	0		XMD8-87	4.26871
	Sodium L-ascorbyl-2-phosphate	0		Pexidartinib (PLX3397)	4.35911
	Creatine	0		Borussertib	10.3864
	L-Leucine	0		Honokiol	10.3864
	Myricitrin	0		BO-264	0
	LXS-196	0		WAY-333908	0
	TEPP-46 (ML265, CID-44246499, NCGC00186528)	0		WAY-631545	0
	MLN0905	0		WAY-653005	0
	Harmine	0		CL-243214	0
	WAY-221060-A	0		WAY-302888	0
	Isorhamnetin	0		CL-243214	0
	R788 (Fostamatinib) Disodium	0		Citric acid trilithium salt tetrahydrate	0
	SU6656	0		Sodium L-ascorbyl-2-phosphate	0
	Amcasertib (BBI503)	0		Creatine	0
	CS-2660 (JNJ-38158471)	0		L-Leucine	0
	WAY-271146	0		R788 (Fostamatinib) Disodium	0
	WAY-271147	0		CS-2660 (JNJ-38158471)	0
	WAY-325185	0		WAY-271146	0
	WAY-357919	0		WAY-271147	0
	WAY-607500	0		WAY-325185	0
	Nintedanib Ethanesulfonate Salt	0		WAY-357919	0
		0		WAY-607500	0
	Motesanib Diphosphate (AMG-706)	0		Nintedanib Ethanesulfonate Salt	0
	PF-06409577	0			0
	ETC-1002	0		Motesanib Diphosphate (AMG-706)	0
	Skatole	0		PF-06409577	0
	Obacunone	0		ETC-1002	0
	CGK 733	0		Skatole	0
	Cinobufagin	0		Obacunone	0
	WAY-324709	0		CGK 733	0
	SNS-314	0		Cinobufagin	0
	MK-8745	0		WAY-324709	0
	WAY-328158	0		SNS-314	0
	Metformin HCl	0		MK-8745	0
	Fasudil (HA-1077) HCl	0		FRAX597	0
	LFM-A13	0		Doxorubicin (Adriamycin) HCl	0
	TTP 22	0		Galunisertib (LY2157299)	0
	WAY-632323	0		GSK'547	0
	Ellagic Acid hydrate	0		Hesperetin	0
	WAY-239320	0		Larotrectinib (LOXO-101) sulfate	0
	abemaciclib (LY2835219)	0		LDN-214117	0
	Rabusertib (LY2603618)	0		UNC2250	0
	Purvalanol A	0		WAY-602219	0
	CHIR-124	0		WAY-632021	0
	THZ531	0		WAY-329423	0
	WAY-336715	0		Isoprenaline HCl	0
	THZ1 2HCl	0		Miltefosine	0
	SGC-GAK-1	0		Ensartinib (X-396) dihydrochloride	0
	WAY-312858	0		WAY-270947	0
	ISCK03	0		Metformin HCl	0
	WAY-337530	0		Fasudil (HA-1077) HCl	0
	Telatinib	0		WAY-320951	0
	Foretinib (GSK1363089)	0		Imatinib Mesylate (STI571)	0
	DCC-2618	0		LFM-A13	0
	Pazopanib	0		WAY-614915	0
	YU238259	0		WAY-633334	0
	Compound 401	0		WAY-650886	0
	PYR-41	0		WAY-616584	0
	AST-1306	0		WAY-633877	0
	RG14620	0		WAY-625135	0
	CL-387785 (EKI-785)	0		P276-00	0
	Lidocaine hydrochloride	0		THZ1 2HCl	0
	Neratinib (HKI-272)	0		SGC-GAK-1	0
	BAY 11-7082	0		WAY-312858	0
	Avitinib (AC0010)	0		WAY-337530	0
	EGFR Inhibitor	0		Amuvatinib (MP-470)	0
	Dacomitinib (PF299804, PF299)	0		Pazopanib	0
	ONO-7475	0		AST-1306	0
	HS-10296	0		RG14620	0
	Olmutinib (HM61713, BI 1482694)	0		CL-387785 (EKI-785)	0
	WAY-647802	0		Lidocaine hydrochloride	0
	Norcantharidin	0		Neratinib (HKI-272)	0
	Osimertinib mesylate	0		BAY 11-7082	0
	Osimertinib (AZD9291)	0		EGFR Inhibitor	0
	Derazantinib(ARQ-087)	0		Sitravatinib (MGCD516)	0
	Quizartinib (AC220)	0		Dacomitinib (PF299804, PF299)	0
	BGJ398 (NVP-BGJ398|Infigratinib)	0		Toceranib phosphate	0
	CHIR-98014	0		HS-10296	0
	Galangin	0		Olmutinib (HM61713, BI 1482694)	0
	FRAX597	0		WZ8040	0
	4E1RCat	0		Osimertinib mesylate	0
	SB590885	0		Afatinib (BIBW2992) Dimaleate	0
	RN486	0		Pelitinib (EKB-569)	0
	LDN-193189 2HCl	0		AZ5104	0
	WAY-321366	0		Pluripotin (SC1)	0
