# Supplementary material for: Targeting the Lysosomal Degradation of Rab22a‐NeoF1 Fusion Protein for Osteosarcoma Lung Metastasis
Source: Adv Sci (Weinh). 2022 Dec 18;10(5):2205483. doi: 10.1002/advs.202205483 (PMC9929137; doi:10.1002/advs.202205483)
Supplement: Supplementary file 7 — Supplemental Table 6 [file ADVS-10-2205483-s007.xlsx]

## Sheet: kinase screening
sgrna	Gene	control_count	treatment_count	control_mean	treat_mean
sgSTK24_8	STK24	0	888.72	11.36	888.72
sgRPS6KL1_7	RPS6KL1	0	669.98	11.36	669.98
sgCHEK1_3	CHEK1	11.36	585.23	11.36	585.23
sgNTRK1_8	NTRK1	13.108	428.33	13.108	428.33
sgCHEK1_5	CHEK1	96.998	1242.6	96.998	1242.6
sgMAP2K3_8	MAP2K3	615.19	3608.7	615.19	3608.7
sgPLK4_6	PLK4	253.42	2004.2	253.42	2004.2
sgRIOK1_6	RIOK1	31528	6034.4	31528	6034.4
sgMAP2K4_7	MAP2K4	4920.7	13847	4920.7	13847
sgMAP3K4_5	MAP3K4	1731.1	6465	1731.1	6465
sgTRIM28_2	TRIM28	800.45	3826.3	800.45	3826.3
sgAURKB_4	AURKB	1483.8	5680.5	1483.8	5680.5
sgCDK9_4	CDK9	859	3912.2	859	3912.2
CTRL0100	control	215.84	1580.5	215.84	1580.5
sgCDK7_3	CDK7	1564.2	5434.3	1564.2	5434.3
sgPDIK1L_3	PDIK1L	1456.7	5101	1456.7	5101
sgEPHA4_8	EPHA4	492.85	2449.7	492.85	2449.7
sgCHEK1_10	CHEK1	2782.3	7890.8	2782.3	7890.8
sgTESK2_2	TESK2	490.23	2418.8	490.23	2418.8
sgMAP2K3_5	MAP2K3	3303.2	8899.8	3303.2	8899.8
sgRIOK2_7	RIOK2	21332	5896.9	21332	5896.9
sgRIOK3_10	RIOK3	291.87	1678.9	291.87	1678.9
sgCDK9_9	CDK9	1587.8	5159.4	1587.8	5159.4
sgGSK3B_1	GSK3B	1130.8	4081.7	1130.8	4081.7
sgPKN2_3	PKN2	55.927	604.7	55.927	604.7
sgSCYL1_4	SCYL1	3108.3	8266.5	3108.3	8266.5
sgCSNK1D_1	CSNK1D	1657.7	5246.4	1657.7	5246.4
sgSTK40_3	STK40	4149.9	10061	4149.9	10061
sgBMPR1B_8	BMPR1B	894.83	3329.3	894.83	3329.3
sgBRDT_2	BRDT	330.32	1708.7	330.32	1708.7
sgIGF1R_10	IGF1R	646.65	2641	646.65	2641
sgCDK8_7	CDK8	2459.9	6643.6	2459.9	6643.6
sgMARK4_1	MARK4	1181.5	3953.4	1181.5	3953.4
sgMYO3B_10	MYO3B	594.22	2426.8	594.22	2426.8
sgSTK33_9	STK33	105.74	801.68	105.74	801.68
sgPRPF4B_8	PRPF4B	2855.8	7235.7	2855.8	7235.7
sgRPS6KA1_3	RPS6KA1	708.7	2660.4	708.7	2660.4
sgRIOK1_4	RIOK1	9559.1	1335.4	9559.1	1335.4
sgCDK9_1	CDK9	104.86	763.89	104.86	763.89
sgMAP2K3_3	MAP2K3	1006.7	3333.8	1006.7	3333.8
sgACVRL1_4	ACVRL1	1193.7	3716.4	1193.7	3716.4
sgMLKL_8	MLKL	504.21	2060.3	504.21	2060.3
sgCDK6_7	CDK6	905.31	3060.1	905.31	3060.1
sgMAP2K3_1	MAP2K3	1737.2	4815.8	1737.2	4815.8
sgMAP3K5_2	MAP3K5	2753.5	6727.3	2753.5	6727.3
sgLCK_6	LCK	3634.4	8214.9	3634.4	8214.9
sgRPS6KB2_2	RPS6KB2	1105.4	3458.7	1105.4	3458.7
sgCDK11A_4	CDK11A	90.881	671.12	90.881	671.12
sgEPHA6_3	EPHA6	1949.6	5153.7	1949.6	5153.7
sgDDR1_2	DDR1	210.6	1129.2	210.6	1129.2
sgMYLK4_8	MYLK4	1039.9	3267.4	1039.9	3267.4
sgLYN_10	LYN	1007.6	3194.1	1007.6	3194.1
sgSTK36_2	STK36	2135.7	5462.9	2135.7	5462.9
sgMOS_6	MOS	2130.5	5448	2130.5	5448
sgMLKL_6	MLKL	335.56	1509.5	335.56	1509.5
sgEPHA6_9	EPHA6	1098.4	3357.9	1098.4	3357.9
sgPRKACG_10	PRKACG	1752.1	4647.5	1752.1	4647.5
sgHIPK3_5	HIPK3	1184.1	3499.9	1184.1	3499.9
sgCSK_10	CSK	463.14	1819.8	463.14	1819.8
sgNRBP1_3	NRBP1	2617.2	6170.7	2617.2	6170.7
sgTP53RK_9	TP53RK	626.55	2221.8	626.55	2221.8
sgBMX_9	BMX	8604.8	15482	8604.8	15482
sgADCK2_2	ADCK2	1524.9	4100	1524.9	4100
sgPRKAA2_4	PRKAA2	8218.6	14772	8218.6	14772
sgSGK494_8	SGK494	772.49	2504.7	772.49	2504.7
sgCAMK4_7	CAMK4	1292.4	3598.4	1292.4	3598.4
sgPTK6_6	PTK6	3328.5	7240.3	3328.5	7240.3
sgTLK1_4	TLK1	1286.3	3574.4	1286.3	3574.4
sgPDK1_10	PDK1	2488.7	5791.6	2488.7	5791.6
sgCDK8_1	CDK8	2977.2	6623	2977.2	6623
sgILK_3	ILK	4538.8	9142.6	4538.8	9142.6
sgCHEK1_9	CHEK1	1324.8	3635.1	1324.8	3635.1
sgULK2_10	ULK2	1524.9	4016.4	1524.9	4016.4
sgBMPR1B_10	BMPR1B	1391.2	3753	1391.2	3753
sgMAP2K1_7	MAP2K1	3579.3	7551.8	3579.3	7551.8
sgPTK2_1	PTK2	5035.1	9840.1	5035.1	9840.1
sgMAP3K6_10	MAP3K6	5286.8	10199	5286.8	10199
sgLMTK2_6	LMTK2	6061.9	11362	6061.9	11362
sgPBK_4	PBK	699.96	2283.6	699.96	2283.6
sgEPHB2_10	EPHB2	3169.5	6794.8	3169.5	6794.8
sgSRPK2_2	SRPK2	3006.9	6524.5	3006.9	6524.5
sgTEC_5	TEC	795.21	2448.6	795.21	2448.6
sgMYO3B_3	MYO3B	564.51	1927.5	564.51	1927.5
sgTSSK6_1	TSSK6	2641.7	5864.9	2641.7	5864.9
sgPIK3R4_1	PIK3R4	994.45	2859.7	994.45	2859.7
sgMAST2_8	MAST2	2727.3	5993.1	2727.3	5993.1
sgTAF1L_6	TAF1L	11234	4041.6	11234	4041.6
sgFGFR4_2	FGFR4	299.73	1248.3	299.73	1248.3
sgPRKCZ_5	PRKCZ	390.61	1490	390.61	1490
sgTNK1_3	TNK1	976.97	2808.2	976.97	2808.2
sgAURKA_5	AURKA	435.18	1598.8	435.18	1598.8
sgPINK1_10	PINK1	9442	15927	9442	15927
sgRIOK1_8	RIOK1	12610	5002.5	12610	5002.5
sgSGK494_1	SGK494	2011.6	4718.5	2011.6	4718.5
sgGUCY2D_6	GUCY2D	3013	6390.5	3013	6390.5
sgPDGFRA_1	PDGFRA	5543.7	10290	5543.7	10290
sgTLK2_4	TLK2	240.31	1061.7	240.31	1061.7
sgSIK3_5	SIK3	2224.8	5071.2	2224.8	5071.2
sgALPK3_6	ALPK3	734.04	2264.2	734.04	2264.2
sgKALRN_6	KALRN	525.19	1787.7	525.19	1787.7
sgSTK38L_4	STK38L	345.17	1342.2	345.17	1342.2
sgSCYL1_8	SCYL1	3341.6	6885.3	3341.6	6885.3
sgMAP3K5_10	MAP3K5	1047.8	2887.2	1047.8	2887.2
sgCLK3_7	CLK3	2373.4	5273.9	2373.4	5273.9
sgEPHA6_1	EPHA6	3477.9	7068.5	3477.9	7068.5
sgSTK38L_1	STK38L	1451.5	3649.9	1451.5	3649.9
sgGUCY2D_7	GUCY2D	1064.4	2912.4	1064.4	2912.4
sgMTOR_2	MTOR	1947.8	4523.8	1947.8	4523.8
sgEPHB4_5	EPHB4	1067	2906.7	1067	2906.7
sgCDK20_9	CDK20	641.41	2024.8	641.41	2024.8
sgTTBK2_10	TTBK2	463.14	1612.5	463.14	1612.5
sgNTRK1_5	NTRK1	3022.7	6297.8	3022.7	6297.8
sgIGF1R_8	IGF1R	579.36	1874.8	579.36	1874.8
sgBRD4_5	BRD4	9164.1	3108.2	9164.1	3108.2
sgRIOK1_2	RIOK1	7129.8	1888.5	7129.8	1888.5
sgMAPK11_4	MAPK11	15152	7187.6	15152	7187.6
sgCDK10_9	CDK10	1503.9	3687.7	1503.9	3687.7
sgPDK1_3	PDK1	11292	4561.6	11292	4561.6
sgADCK5_6	ADCK5	308.47	1204.8	308.47	1204.8
sgTXK_1	TXK	2003.7	4543.2	2003.7	4543.2
sgCSNK1A1_2	CSNK1A1	5913.4	10557	5913.4	10557
sgMST1R_4	MST1R	865.12	2446.3	865.12	2446.3
sgPKN3_4	PKN3	1926	4396.6	1926	4396.6
sgMAP2K4_10	MAP2K4	1559.8	3750.7	1559.8	3750.7
sgWNK2_6	WNK2	3214.9	6493.6	3214.9	6493.6
sgAURKB_7	AURKB	289.25	1140.7	289.25	1140.7
sgTNK1_4	TNK1	1238.3	3155.2	1238.3	3155.2
sgBRD3_8	BRD3	1572.1	3762.2	1572.1	3762.2
sgIRAK4_6	IRAK4	2655.6	5570.5	2655.6	5570.5
sgACVR1B_1	ACVR1B	2433.7	5205.2	2433.7	5205.2
sgTAOK1_3	TAOK1	396.73	1400.7	396.73	1400.7
sgMKNK1_2	MKNK1	661.51	1997.3	661.51	1997.3
sgRIOK2_2	RIOK2	7391.1	2266.5	7391.1	2266.5
sgLMTK2_10	LMTK2	1877.9	4256.9	1877.9	4256.9
sgEPHA8_1	EPHA8	1508.3	3611	1508.3	3611
sgCDK7_1	CDK7	1223.4	3093.3	1223.4	3093.3
sgEPHB1_10	EPHB1	2450.3	5202.9	2450.3	5202.9
sgMAP3K4_6	MAP3K4	3051.5	6161.5	3051.5	6161.5
sgMAP3K5_5	MAP3K5	1245.2	3128.8	1245.2	3128.8
sgMARK2_8	MARK2	528.68	1695	528.68	1695
sgMINK1_9	MINK1	3948.1	7533.5	3948.1	7533.5
sgEPHA8_3	EPHA8	2292.1	4937.2	2292.1	4937.2
sgCAMK2D_1	CAMK2D	512.08	1656	512.08	1656
sgPIM3_8	PIM3	23313	13701	23313	13701
sgDCLK1_2	DCLK1	17124	9056.7	17124	9056.7
sgTTN_5	TTN	893.95	2441.7	893.95	2441.7
sgULK4_9	ULK4	520.82	1664.1	520.82	1664.1
sgGSK3B_4	GSK3B	7491.5	12545	7491.5	12545
sgRIOK2_9	RIOK2	9269	3619	9269	3619
sgMAP2K3_2	MAP2K3	1192.8	2981.1	1192.8	2981.1
sgMATK_4	MATK	1165.7	2929.6	1165.7	2929.6
sgFGFR2_3	FGFR2	1765.2	3986.6	1765.2	3986.6
sgTRIB1_3	TRIB1	771.61	2165.7	771.61	2165.7
sgCHEK1_8	CHEK1	602.96	1817.5	602.96	1817.5
sgPAK3_10	PAK3	264.78	1030.7	264.78	1030.7
sgCDC42BPA_7	CDC42BPA	8184.5	2976.5	8184.5	2976.5
sgPRKCG_3	PRKCG	1109.8	2809.3	1109.8	2809.3
sgPAK1_10	PAK1	2688	5453.7	2688	5453.7
sgTAF1L_8	TAF1L	403.72	1359.4	403.72	1359.4
sgNPR1_9	NPR1	671.12	1936.6	671.12	1936.6
sgBRDT_5	BRDT	2542	5205.2	2542	5205.2
sgTLK2_7	TLK2	1175.3	2905.5	1175.3	2905.5
CTRL0046	control	1116.8	2789.9	1116.8	2789.9
sgGSG2_1	GSG2	2127.8	4524.9	2127.8	4524.9
sgSBK2_7	SBK2	1169.2	2882.6	1169.2	2882.6
sgTRRAP_7	TRRAP	637.91	1857.6	637.91	1857.6
sgMTOR_1	MTOR	2008.1	4321.1	2008.1	4321.1
sgPIK3R4_4	PIK3R4	7796.5	12732	7796.5	12732
sgCDKL3_3	CDKL3	1310.8	3131.1	1310.8	3131.1
sgATM_10	ATM	2930	5783.6	2930	5783.6
sgDSTYK_1	DSTYK	15354	8157.7	15354	8157.7
sgNEK1_9	NEK1	1115	2771.5	1115	2771.5
sgPRPF4B_10	PRPF4B	2804.2	5574	2804.2	5574
sgTRIM28_9	TRIM28	1498.7	3449.5	1498.7	3449.5
sgPDGFRB_5	PDGFRB	4013.6	7389.2	4013.6	7389.2
sgJAK1_8	JAK1	470.13	1485.4	470.13	1485.4
sgEIF2AK4_10	EIF2AK4	1919.9	4145.8	1919.9	4145.8
sgPKN3_5	PKN3	2097.2	4434.4	2097.2	4434.4
sgGRK1_8	GRK1	2231.8	4639.4	2231.8	4639.4
sgCDK2_9	CDK2	4777.4	8456.6	4777.4	8456.6
sgPRKCI_10	PRKCI	3526.9	6620.7	3526.9	6620.7
sgMAPK11_2	MAPK11	13456	6919.7	13456	6919.7
sgSTK11_1	STK11	11113	5249.9	11113	5249.9
sgPNCK_9	PNCK	2347.2	4804.4	2347.2	4804.4
sgMAP3K7_1	MAP3K7	678.98	1906.9	678.98	1906.9
sgSGK1_1	SGK1	2365.5	4828.4	2365.5	4828.4
sgPKN2_4	PKN2	1644.6	3654.5	1644.6	3654.5
sgFYN_7	FYN	1690	3729	1690	3729
sgHIPK1_7	HIPK1	3509.4	6574.9	3509.4	6574.9
sgEPHA1_5	EPHA1	2847	5569.4	2847	5569.4
sgRPS6KA4_8	RPS6KA4	3127.5	5981.7	3127.5	5981.7
sgPDK4_7	PDK4	1614	3585.8	1614	3585.8
sgMAP3K11_7	MAP3K11	3412.4	6405.4	3412.4	6405.4
sgBRD2_5	BRD2	7684.7	2981.1	7684.7	2981.1
sgROR1_5	ROR1	3180	6049.3	3180	6049.3
sgRPS6KA1_1	RPS6KA1	1338.7	3096.8	1338.7	3096.8
sgATM_8	ATM	681.61	1886.2	681.61	1886.2
sgMTOR_3	MTOR	1468.9	3319	1468.9	3319
sgFER_2	FER	6103	10201	6103	10201
sgBRSK1_3	BRSK1	4140.3	842.91	4140.3	842.91
sgTBK1_7	TBK1	3375.7	6312.7	3375.7	6312.7
sgMAP3K2_6	MAP3K2	151.18	666.54	151.18	666.54
sgMYLK_7	MYLK	7513.4	12077	7513.4	12077
sgLATS2_4	LATS2	3805.6	687.16	3805.6	687.16
sgEIF2AK3_3	EIF2AK3	5653	1762.6	5653	1762.6
sgMAP3K13_1	MAP3K13	1851.7	3936.3	1851.7	3936.3
sgMARK3_7	MARK3	714.81	1936.6	714.81	1936.6
sgMOK_7	MOK	7674.2	12278	7674.2	12278
sgERBB2_3	ERBB2	4706.6	8205.8	4706.6	8205.8
sgTSSK3_8	TSSK3	3786.4	6883	3786.4	6883
sgPKN3_3	PKN3	13227	7002.1	13227	7002.1
sgCDK8_10	CDK8	1638.5	3573.2	1638.5	3573.2
sgSTK19_10	STK19	238.56	896.74	238.56	896.74
sgC9orf96_7	C9orf96	8774.4	3852.7	8774.4	3852.7
sgSTK32A_6	STK32A	300.61	1045.6	300.61	1045.6
sgLATS1_9	LATS1	1221.6	2842.5	1221.6	2842.5
sgULK2_8	ULK2	6716.4	10917	6716.4	10917
sgTTK_4	TTK	699.96	1886.2	699.96	1886.2
sgADCK1_4	ADCK1	68.161	390.53	68.161	390.53
sgBMP2K_3	BMP2K	3619.5	6580.7	3619.5	6580.7
sgTGFBR1_7	TGFBR1	707.82	1896.5	707.82	1896.5
sgVRK2_9	VRK2	1210.3	2812.8	1210.3	2812.8
sgPAK4_2	PAK4	2067.5	4228.3	2067.5	4228.3
sgEIF2AK3_1	EIF2AK3	6261.2	2247	6261.2	2247
sgSTK39_7	STK39	1367.6	3078.5	1367.6	3078.5
sgCAMK1G_10	CAMK1G	2269.4	4537.5	2269.4	4537.5
sgSTK40_4	STK40	1752.1	3706.1	1752.1	3706.1
sgPRKAA1_7	PRKAA1	139.82	615	139.82	615
sgULK2_3	ULK2	213.22	814.28	213.22	814.28
sgIRAK3_1	IRAK3	2323.6	4603.9	2323.6	4603.9
sgNTRK3_8	NTRK3	2247.6	4484.8	2247.6	4484.8
sgAURKB_3	AURKB	2728.2	5213.2	2728.2	5213.2
sgCDK7_8	CDK7	862.49	2164.5	862.49	2164.5
sgMAPK12_1	MAPK12	945.51	2315.7	945.51	2315.7
sgNEK10_4	NEK10	798.7	2045.4	798.7	2045.4
sgPINK1_5	PINK1	623.93	1709.9	623.93	1709.9
sgPRKACB_7	PRKACB	3362.6	6142	3362.6	6142
sgIGF1R_9	IGF1R	352.16	1138.4	352.16	1138.4
sgRPS6KA5_7	RPS6KA5	4651.5	7977.9	4651.5	7977.9
sgSIK2_1	SIK2	6739.2	2660.4	6739.2	2660.4
sgMAP2K7_8	MAP2K7	893.95	2211.5	893.95	2211.5
sgCLK3_6	CLK3	197.49	763.89	197.49	763.89
sgMAP3K7_10	MAP3K7	1118.5	2610	1118.5	2610
sgSTK17A_4	STK17A	1008.4	2410.8	1008.4	2410.8
sgPTK2_5	PTK2	98.745	481.01	98.745	481.01
sgMAST1_10	MAST1	6761.9	2705.1	6761.9	2705.1
sgPKMYT1_2	PKMYT1	742.78	1920.6	742.78	1920.6
sgPTK2_9	PTK2	3474.4	6262.3	3474.4	6262.3
sgTRPM6_8	TRPM6	1942.6	3955.7	1942.6	3955.7
sgPRKACG_8	PRKACG	2662.6	5063.2	2662.6	5063.2
sgTRIO_1	TRIO	4269.6	7389.2	4269.6	7389.2
sgRNASEL_7	RNASEL	2674	5074.6	2674	5074.6
sgRET_7	RET	4211.1	1128.1	4211.1	1128.1
sgDYRK1B_1	DYRK1B	1102.8	2559.7	1102.8	2559.7
sgEIF2AK4_7	EIF2AK4	1370.2	3014.3	1370.2	3014.3
sgRIOK1_9	RIOK1	10554	5412.5	10554	5412.5
sgHUNK_6	HUNK	1975.8	3987.8	1975.8	3987.8
sgSCYL2_9	SCYL2	874.73	2149.7	874.73	2149.7
sgPKN2_6	PKN2	1039.9	2442.8	1039.9	2442.8
sgSRMS_8	SRMS	2573.5	4898.3	2573.5	4898.3
sgCSNK1E_1	CSNK1E	8403.8	3900.8	8403.8	3900.8
sgINSRR_2	INSRR	4701.3	1448.8	4701.3	1448.8
sgTAF1_7	TAF1	1094.9	2532.2	1094.9	2532.2
sgLATS1_8	LATS1	1669.9	3486.2	1669.9	3486.2
sgRIOK2_10	RIOK2	7884.8	3566.3	7884.8	3566.3
sgAKT3_3	AKT3	663.25	1744.2	663.25	1744.2
sgEPHA10_2	EPHA10	2712.4	5087.2	2712.4	5087.2
sgPLK4_4	PLK4	651.02	1719	651.02	1719
sgGUCY2D_10	GUCY2D	4236.4	7275.8	4236.4	7275.8
sgMAPK15_10	MAPK15	2200.4	4302.7	2200.4	4302.7
sgCASK_6	CASK	3010.4	5512.1	3010.4	5512.1
sgCDK2_8	CDK2	1891	3818.3	1891	3818.3
sgTAOK1_6	TAOK1	2637.3	4956.7	2637.3	4956.7
sgTNK1_2	TNK1	879.97	2134.8	879.97	2134.8
sgNEK4_3	NEK4	782.97	1958.4	782.97	1958.4
sgLCK_5	LCK	671.99	1748.8	671.99	1748.8
sgRIOK2_5	RIOK2	3692	903.61	3692	903.61
sgCAMKV_2	CAMKV	724.42	1843.9	724.42	1843.9
sgCHUK_8	CHUK	2757.9	5120.5	2757.9	5120.5
sgLCK_9	LCK	1525.7	3221.6	1525.7	3221.6
sgPRKCE_6	PRKCE	8211.6	3867.5	8211.6	3867.5
sgSCYL2_4	SCYL2	343.42	1080	343.42	1080
sgFES_3	FES	508.58	1425.8	508.58	1425.8
sgLRRK2_10	LRRK2	387.99	1175	387.99	1175
sgFER_5	FER	2292.1	4413.8	2292.1	4413.8
sgPRKG1_2	PRKG1	1471.6	3126.6	1471.6	3126.6
sgEIF2AK2_8	EIF2AK2	9269	4663.5	9269	4663.5
sgEPHA8_9	EPHA8	9795	14545	9795	14545
sgCDK7_9	CDK7	1621.9	3359	1621.9	3359
sgGRK7_9	GRK7	1316.9	2860.9	1316.9	2860.9
sgKIAA1804_5	KIAA1804	2086.8	4081.7	2086.8	4081.7
sgJAK2_9	JAK2	5823.4	2289.4	5823.4	2289.4
sgCDC7_1	CDC7	2750	5071.2	2750	5071.2
sgNEK1_2	NEK1	3182.6	5701.1	3182.6	5701.1
sgMAP4K2_7	MAP4K2	2168	4197.4	2168	4197.4
sgTEC_4	TEC	461.39	1315.9	461.39	1315.9
sgTRIB1_10	TRIB1	1433.1	3040.7	1433.1	3040.7
sgSNRK_3	SNRK	4981.8	8206.9	4981.8	8206.9
sgMAST2_10	MAST2	2292.1	4373.7	2292.1	4373.7
sgSRPK1_8	SRPK1	4872.6	8042	4872.6	8042
sgHIPK1_10	HIPK1	742.78	1849.6	742.78	1849.6
sgPDIK1L_2	PDIK1L	1457.6	3070.4	1457.6	3070.4
sgMAP3K7_7	MAP3K7	9618.5	14247	9618.5	14247
sgCDC7_2	CDC7	940.27	2201.2	940.27	2201.2
sgMKNK1_9	MKNK1	1122.9	2515	1122.9	2515
sgCAMKK1_10	CAMKK1	1114.2	2493.2	1114.2	2493.2
sgLMTK3_3	LMTK3	4716.2	7802.7	4716.2	7802.7
sgRIOK1_7	RIOK1	5565.6	2180.6	5565.6	2180.6
sgSTK40_5	STK40	5653	9065.9	5653	9065.9
sgMINK1_8	MINK1	7237.3	11150	7237.3	11150
sgNLK_6	NLK	3788.2	6508.5	3788.2	6508.5
sgJAK1_5	JAK1	1598.3	3275.4	1598.3	3275.4
sgCDK7_6	CDK7	231.57	799.39	231.57	799.39
sgCDK11A_10	CDK11A	423.82	1218.6	423.82	1218.6
sgGRK7_7	GRK7	7106.2	10945	7106.2	10945
sgKDR_10	KDR	927.16	2156.5	927.16	2156.5
sgULK2_6	ULK2	5142.6	8338.6	5142.6	8338.6
sgALK_3	ALK	8667.8	4398.9	8667.8	4398.9
sgBLK_3	BLK	2721.2	4953.2	2721.2	4953.2
sgMTOR_10	MTOR	2692.3	475.28	2692.3	475.28
sgCSNK1E_6	CSNK1E	5570.8	2244.7	5570.8	2244.7
sgPRKCE_4	PRKCE	9171.1	4776.9	9171.1	4776.9
sgITK_4	ITK	4390.2	7301	4390.2	7301
sgEPHA2_4	EPHA2	3671.9	6302.4	3671.9	6302.4
sgPRKG1_9	PRKG1	2279.9	4294.7	2279.9	4294.7
sgNEK1_6	NEK1	2258.9	4259.2	2258.9	4259.2
sgSTK3_10	STK3	4729.3	7738.5	4729.3	7738.5
sgCSNK1G3_6	CSNK1G3	1689.2	3380.8	1689.2	3380.8
sgDDR2_2	DDR2	1551.1	3158.6	1551.1	3158.6
sgRIPK2_1	RIPK2	709.57	1746.5	709.57	1746.5
sgPIK3R4_5	PIK3R4	1137.8	2485.2	1137.8	2485.2
sgGRK7_10	GRK7	2467.8	4544.4	2467.8	4544.4
sgCDK9_5	CDK9	1313.4	2771.5	1313.4	2771.5
sgPKDCC_1	PKDCC	5516.6	2274.5	5516.6	2274.5
sgTXK_9	TXK	5326.1	2149.7	5326.1	2149.7
sgDYRK4_2	DYRK4	454.4	1256.3	454.4	1256.3
sgMKNK1_3	MKNK1	589.85	1517.5	589.85	1517.5
sgBMX_4	BMX	1783.5	3503.3	1783.5	3503.3
sgGSG2_7	GSG2	2102.5	3986.6	2102.5	3986.6
sgADCK3_1	ADCK3	6299.6	2821.9	6299.6	2821.9
sgROCK2_8	ROCK2	2069.3	203.86	2069.3	203.86
sgBRD4_2	BRD4	3566.2	1039.9	3566.2	1039.9
sgHIPK2_7	HIPK2	1383.3	2871.2	1383.3	2871.2
sgMAP4K3_4	MAP4K3	2374.3	365.34	2374.3	365.34
sgAKT2_3	AKT2	1330	2781.8	1330	2781.8
sgTRIB2_2	TRIB2	9366	5044.9	9366	5044.9
sgMST1R_7	MST1R	707.82	1727.1	707.82	1727.1
sgVRK3_1	VRK3	836.28	1955	836.28	1955
sgRIOK2_3	RIOK2	5550.7	2350.1	5550.7	2350.1
sgGRK7_3	GRK7	1428.8	2927.3	1428.8	2927.3
sgCDK19_10	CDK19	1788.8	3483.9	1788.8	3483.9
sgSIK2_8	SIK2	3007.8	744.42	3007.8	744.42
sgMAP2K4_5	MAP2K4	5437.1	8584.9	5437.1	8584.9
sgABL1_3	ABL1	3019.2	5278.5	3019.2	5278.5
sgMARK1_7	MARK1	2459.9	4467.7	2459.9	4467.7
sgTRIM24_7	TRIM24	992.7	2200	992.7	2200
sgMAPK1_5	MAPK1	14721	9284.6	14721	9284.6
sgMARK4_8	MARK4	2124.3	3966	2124.3	3966
sgGRK6_2	GRK6	5678.3	2489.8	5678.3	2489.8
sgAATK_9	AATK	11838	7036.5	11838	7036.5
sgROS1_1	ROS1	2257.2	4156.1	2257.2	4156.1
sgCLK1_7	CLK1	2827.8	4979.6	2827.8	4979.6
sgMYLK3_2	MYLK3	7045	3462.1	7045	3462.1
sgMAK_10	MAK	3349.5	5711.4	3349.5	5711.4
sgTGFBR1_4	TGFBR1	1738.1	103.07	1738.1	103.07
sgADRBK2_4	ADRBK2	13600	8437.1	13600	8437.1
CTRL0050	control	9869.3	5557.9	9869.3	5557.9
sgCDK10_8	CDK10	9996	5656.4	9996	5656.4
sgEPHA7_9	EPHA7	5705.4	8874.6	5705.4	8874.6
sgBRD3_3	BRD3	3680.7	1202.5	3680.7	1202.5
sgMAPK12_5	MAPK12	7232.9	3623.6	7232.9	3623.6
sgROCK2_9	ROCK2	1893.6	187.82	1893.6	187.82
sgPAK1_2	PAK1	4609.6	7405.2	4609.6	7405.2
sgTNIK_1	TNIK	2296.5	406.57	2296.5	406.57
sgPEAK1_4	PEAK1	3515.5	1123.5	3515.5	1123.5
sgPRKG2_5	PRKG2	618.69	1523.2	618.69	1523.2
sgEIF2AK2_2	EIF2AK2	7248.6	3677.4	7248.6	3677.4
sgJAK2_6	JAK2	9440.2	5306	9440.2	5306
sgSRMS_9	SRMS	461.39	1225.4	461.39	1225.4
sgFLT3_6	FLT3	7734.5	4043.9	7734.5	4043.9
sgRPS6KA5_5	RPS6KA5	1708.4	3294.9	1708.4	3294.9
sgMAP3K5_1	MAP3K5	1891	3565.2	1891	3565.2
sgC9orf96_1	C9orf96	1094.1	2326	1094.1	2326
sgPHKG1_5	PHKG1	1407.8	2820.8	1407.8	2820.8
sgMARK2_1	MARK2	4658.5	7411	4658.5	7411
sgMAP2K5_1	MAP2K5	949	2079.8	949	2079.8
sgMAP3K15_5	MAP3K15	1417.4	2829.9	1417.4	2829.9
sgWNK4_7	WNK4	1611.4	3126.6	1611.4	3126.6
sgMAPKAPK5_7	MAPKAPK5	282.25	854.36	282.25	854.36
sgSTYK1_6	STYK1	8187.1	4429.9	8187.1	4429.9
sgCAMK2D_4	CAMK2D	1610.5	3124.3	1610.5	3124.3
sgCSF1R_7	CSF1R	8531.4	4689.8	8531.4	4689.8
sgPRKACG_5	PRKACG	1270.6	2595.2	1270.6	2595.2
sgPKDCC_2	PKDCC	4293.2	1677.8	4293.2	1677.8
sgSBK1_8	SBK1	18234	12364	18234	12364
sgCDK8_2	CDK8	1725	3293.8	1725	3293.8
sgIRAK1_1	IRAK1	5356.7	8308.9	5356.7	8308.9
sgSRPK3_8	SRPK3	1050.4	2237.8	1050.4	2237.8
sgRPS6KA4_7	RPS6KA4	5958.8	9086.5	5958.8	9086.5
sgMAP2K3_4	MAP2K3	1239.1	2537.9	1239.1	2537.9
sgMTOR_6	MTOR	1435.7	2844.8	1435.7	2844.8
CTRL0048	control	458.77	1202.5	458.77	1202.5
sgPAK3_1	PAK3	4034.6	1530.1	4034.6	1530.1
sgFGFR1_1	FGFR1	1122	2346.6	1122	2346.6
sgTBK1_1	TBK1	1442.7	2850.5	1442.7	2850.5
sgMAP3K14_10	MAP3K14	166.03	586.37	166.03	586.37
sgPBK_5	PBK	2706.3	4704.7	2706.3	4704.7
sgPRKAA1_1	PRKAA1	4251.3	6823.5	4251.3	6823.5
sgTAF1L_3	TAF1L	10907	6553.2	10907	6553.2
sgTAF1L_9	TAF1L	4385.9	1771.7	4385.9	1771.7
sgSTRADA_7	STRADA	2622.4	4581	2622.4	4581
sgCDC42BPG_2	CDC42BPG	765.5	1745.4	765.5	1745.4
sgTRIM24_9	TRIM24	3501.5	1218.6	3501.5	1218.6
sgCLK3_4	CLK3	7558.8	11064	7558.8	11064
sgDCLK3_7	DCLK3	1330	2655.9	1330	2655.9
CTRL0093	control	1032.9	2184	1032.9	2184
sgSCYL2_5	SCYL2	2767.5	4764.3	2767.5	4764.3
sgPRKD1_6	PRKD1	4247.8	6784.5	4247.8	6784.5
sgPEAK1_5	PEAK1	1805.4	3375.1	1805.4	3375.1
sgNUAK1_9	NUAK1	1636.7	3122	1636.7	3122
sgKSR1_6	KSR1	4701.3	7373.2	4701.3	7373.2
sgTRIB3_1	TRIB3	6272.5	9410.6	6272.5	9410.6
sgPLK3_4	PLK3	1801	3361.3	1801	3361.3
sgIRAK2_9	IRAK2	831.91	1845	831.91	1845
sgTYRO3_9	TYRO3	1377.2	35.503	1377.2	35.503
sgSGK1_2	SGK1	2702.8	747.85	2702.8	747.85
sgLATS1_7	LATS1	1448	2826.5	1448	2826.5
sgHIPK4_6	HIPK4	4106.2	1637.7	4106.2	1637.7
sgMTOR_4	MTOR	2013.4	3667.1	2013.4	3667.1
sgILK_10	ILK	4859.5	7563.3	4859.5	7563.3
sgCDKL2_5	CDKL2	328.57	927.66	328.57	927.66
sgCSNK1G3_1	CSNK1G3	1204.2	2438.3	1204.2	2438.3
sgCDK9_8	CDK9	2120	3811.4	2120	3811.4
sgMAP3K6_9	MAP3K6	9866.7	13860	9866.7	13860
sgTLK1_7	TLK1	435.18	1132.7	435.18	1132.7
sgCDK13_3	CDK13	3027	974.62	3027	974.62
sgGRK5_6	GRK5	492.85	1236.9	492.85	1236.9
sgDYRK1A_10	DYRK1A	1175.3	2384.4	1175.3	2384.4
sgGSK3A_7	GSK3A	6797.7	3573.2	6797.7	3573.2
sgBRD3_9	BRD3	2289.5	537.13	2289.5	537.13
sgPIM1_6	PIM1	4841.1	2178.3	4841.1	2178.3
sgLCK_7	LCK	3896.5	1539.2	3896.5	1539.2
sgMET_3	MET	801.32	1775.2	801.32	1775.2
sgGUCY2D_2	GUCY2D	2225.7	3948.9	2225.7	3948.9
sgSTK38L_10	STK38L	2853.1	874.98	2853.1	874.98
sgTSSK3_1	TSSK3	2220.5	3939.7	2220.5	3939.7
sgCAMK1D_8	CAMK1D	1958.3	3560.6	1958.3	3560.6
sgGSG2_2	GSG2	550.53	1337.7	550.53	1337.7
sgCAMKV_3	CAMKV	4818.4	2172.6	4818.4	2172.6
sgEPHB1_8	EPHB1	2596.2	723.8	2596.2	723.8
sgMAPK3_5	MAPK3	8217.7	4652	8217.7	4652
sgSIK3_9	SIK3	10245	6211.9	10245	6211.9
sgMARK1_9	MARK1	4031.1	1638.9	4031.1	1638.9
sgMKNK1_5	MKNK1	3754.9	6053.8	3754.9	6053.8
sgGUCY2C_2	GUCY2C	8770	5078.1	8770	5078.1
sgLTK_2	LTK	13878	9111.7	13878	9111.7
sgMAP3K3_8	MAP3K3	2206.5	3911.1	2206.5	3911.1
sgBUB1B_4	BUB1B	3527.7	5743.5	3527.7	5743.5
sgNRBP1_2	NRBP1	2544.7	700.9	2544.7	700.9
sgCSNK1G2_9	CSNK1G2	3963.8	1607.9	3963.8	1607.9
sgPRKCH_10	PRKCH	1260.1	19.469	1260.1	19.469
sgTAOK1_5	TAOK1	1581.7	2990.3	1581.7	2990.3
sgPKDCC_4	PKDCC	11456	7196.8	11456	7196.8
sgCDK17_3	CDK17	2771.9	4693.3	2771.9	4693.3
sgCAMK2B_2	CAMK2B	4392	1911.4	4392	1911.4
sgPRKCB_2	PRKCB	2413.6	4188.2	2413.6	4188.2
sgBRD4_6	BRD4	5950.1	3012	5950.1	3012
sgMYO3B_2	MYO3B	404.59	1057.1	404.59	1057.1
sgCSNK1A1_1	CSNK1A1	1617.5	3032.6	1617.5	3032.6
sgSTK40_6	STK40	6468.3	9538.9	6468.3	9538.9
sgNRBP2_7	NRBP2	13681	18332	13681	18332
sgMAP3K11_6	MAP3K11	814.43	1775.2	814.43	1775.2
sgPNCK_6	PNCK	2896	4847.9	2896	4847.9
sgPRKD2_7	PRKD2	7244.2	3988.9	7244.2	3988.9
sgNRK_5	NRK	2455.5	679.14	2455.5	679.14
sgTTN_8	TTN	3193.1	5249.9	3193.1	5249.9
sgDSTYK_2	DSTYK	5153.1	2468	5153.1	2468
sgKDR_9	KDR	2457.3	4231.7	2457.3	4231.7
sgPDGFRA_9	PDGFRA	3545.2	5721.7	3545.2	5721.7
sgTIE1_3	TIE1	934.15	1966.4	934.15	1966.4
sgMARK3_2	MARK3	1614.9	214.16	1614.9	214.16
sgNEK11_8	NEK11	500.72	1225.4	500.72	1225.4
sgEPHB6_4	EPHB6	1286.3	58.408	1286.3	58.408
sgCDK11A_5	CDK11A	2028.2	3611	2028.2	3611
sgMAST4_1	MAST4	7200.6	10414	7200.6	10414
sgMYLK3_6	MYLK3	4309	1897.7	4309	1897.7
sgUHMK1_4	UHMK1	3800.4	1553	3800.4	1553
sgTBK1_8	TBK1	394.11	1027.3	394.11	1027.3
sgLATS2_2	LATS2	10697	6692.9	10697	6692.9
sgAURKA_10	AURKA	1676.1	3095.6	1676.1	3095.6
sgSTK32B_4	STK32B	6004.2	3108.2	6004.2	3108.2
CTRL0088	control	14571	9818.3	14571	9818.3
sgOBSCN_5	OBSCN	973.47	2020.2	973.47	2020.2
sgSTK35_9	STK35	4052.1	1731.6	4052.1	1731.6
sgEIF2AK4_6	EIF2AK4	5170.6	2520.7	5170.6	2520.7
sgPRKG2_8	PRKG2	3138	5133.1	3138	5133.1
sgCSNK1A1L_8	CSNK1A1L	3612.5	1455.6	3612.5	1455.6
sgLIMK2_8	LIMK2	1813.2	347.01	1813.2	347.01
sgSBK1_10	SBK1	7031.9	3908.8	7031.9	3908.8
sgEGFR_9	EGFR	8415.2	4963.6	8415.2	4963.6
sgSGK2_1	SGK2	5708	2933	5708	2933
sgCDK18_5	CDK18	2962.4	4882.2	2962.4	4882.2
sgNEK3_1	NEK3	4507.3	2079.8	4507.3	2079.8
sgPAK7_9	PAK7	3941.1	1689.3	3941.1	1689.3
sgPRKCE_1	PRKCE	6453.4	3487.3	6453.4	3487.3
sgRIOK1_3	RIOK1	4744.2	2247	4744.2	2247
sgWEE1_6	WEE1	501.59	1211.7	501.59	1211.7
sgKIT_5	KIT	4331.7	6700.9	4331.7	6700.9
CTRL0071	control	1662.1	3048.7	1662.1	3048.7
sgPRPF4B_7	PRPF4B	755.01	1646.9	755.01	1646.9
sgULK1_10	ULK1	3030.5	1091.4	3030.5	1091.4
sgPRKCD_9	PRKCD	5228.3	2599.7	5228.3	2599.7
sgSPEG_4	SPEG	1808	3259.4	1808	3259.4
sgMAP4K2_5	MAP4K2	737.53	1614.8	737.53	1614.8
sgMAPK8_6	MAPK8	983.09	2012.2	983.09	2012.2
sgWNK2_2	WNK2	1502.2	198.13	1502.2	198.13
sgDDR1_4	DDR1	5860.1	8647.9	5860.1	8647.9
sgCSNK1A1_5	CSNK1A1	2414.5	4112.6	2414.5	4112.6
sgMAP3K1_8	MAP3K1	4464.5	2070.6	4464.5	2070.6
sgMARK4_10	MARK4	7127.1	4019.9	7127.1	4019.9
sgULK1_8	ULK1	3029.7	1105.2	3029.7	1105.2
sgMAPK7_3	MAPK7	5741.2	8488.7	5741.2	8488.7
sgKSR1_2	KSR1	625.68	1421.3	625.68	1421.3
sgPKN1_4	PKN1	4679.5	2229.8	4679.5	2229.8
sgMAP3K7_5	MAP3K7	2260.7	3891.6	2260.7	3891.6
sgCDK8_6	CDK8	1761.7	3179.2	1761.7	3179.2
sgDYRK1A_2	DYRK1A	4501.2	2107.3	4501.2	2107.3
sgACVR1_1	ACVR1	1259.2	84.749	1259.2	84.749
sgADCK3_9	ADCK3	12913	8603.2	12913	8603.2
sgRPS6KB1_1	RPS6KB1	1706.6	3096.8	1706.6	3096.8
sgFGR_6	FGR	859.87	1807.2	859.87	1807.2
sgLTK_4	LTK	4200.6	1902.3	4200.6	1902.3
sgMYO3A_3	MYO3A	11612	7554.1	11612	7554.1
sgRET_3	RET	2801.6	4633.7	2801.6	4633.7
sgILK_7	ILK	3234.1	1249.5	3234.1	1249.5
sgMKNK1_8	MKNK1	3276.1	5270.5	3276.1	5270.5
sgBMPR1A_8	BMPR1A	2189.9	597.83	2189.9	597.83
sgWNK2_4	WNK2	5254.5	2659.3	5254.5	2659.3
sgCSNK1A1_8	CSNK1A1	1540.6	2847.1	1540.6	2847.1
sgMAST1_4	MAST1	3204.4	5169.7	3204.4	5169.7
sgGRK6_7	GRK6	3464.8	5516.7	3464.8	5516.7
sgULK1_2	ULK1	3969	6182.1	3969	6182.1
sgDYRK1A_7	DYRK1A	3205.3	5167.4	3205.3	5167.4
sgMAPKAPK5_1	MAPKAPK5	2373.4	4031.3	2373.4	4031.3
sgPAK6_1	PAK6	9220	5680.5	9220	5680.5
sgTGFBR2_10	TGFBR2	11357	7381.2	11357	7381.2
sgSBK1_9	SBK1	4135.9	1875.9	4135.9	1875.9
sgABL2_5	ABL2	936.77	1921.7	936.77	1921.7
sgCSNK1G2_4	CSNK1G2	13434	9069.3	13434	9069.3
sgSTK17B_1	STK17B	4025.8	1801.5	4025.8	1801.5
sgEIF2AK1_9	EIF2AK1	8901.1	5435.4	8901.1	5435.4
sgALPK1_2	ALPK1	4277.5	1979	4277.5	1979
sgLRRK1_8	LRRK1	7082.6	4037	7082.6	4037
sgAURKA_4	AURKA	1209.4	2343.2	1209.4	2343.2
sgMAPKAPK3_4	MAPKAPK3	1477.7	209.58	1477.7	209.58
sgIGF1R_6	IGF1R	2369.9	4021	2369.9	4021
sgEPHA4_4	EPHA4	3243.7	5208.6	3243.7	5208.6
sgLRRK2_3	LRRK2	2269.4	3876.7	2269.4	3876.7
sgSTK25_5	STK25	2106.9	565.76	2106.9	565.76
sgROCK2_7	ROCK2	697.34	1527.8	697.34	1527.8
sgINSRR_8	INSRR	1040.8	2078.6	1040.8	2078.6
sgRPS6KC1_7	RPS6KC1	6431.6	3560.6	6431.6	3560.6
sgMAP3K4_3	MAP3K4	880.84	1825.5	880.84	1825.5
sgCHEK1_7	CHEK1	213.22	640.2	213.22	640.2
sgMAP3K7_8	MAP3K7	1865.7	3300.6	1865.7	3300.6
sgLMTK3_4	LMTK3	15079	10464	15079	10464
sgICK_2	ICK	3247.2	5199.5	3247.2	5199.5
sgMAP2K3_9	MAP2K3	902.69	1856.5	902.69	1856.5
sgRPS6KA5_4	RPS6KA5	2471.3	4145.8	2471.3	4145.8
CTRL0047	control	11579	15548	11579	15548
sgROCK2_3	ROCK2	2687.1	933.39	2687.1	933.39
sgERBB2_2	ERBB2	4627.1	7003.3	4627.1	7003.3
sgHUNK_7	HUNK	3706.9	1610.2	3706.9	1610.2
sgPASK_9	PASK	6839.7	9789.7	6839.7	9789.7
sgFLT1_9	FLT1	1537.1	2817.3	1537.1	2817.3
sgPHKG1_10	PHKG1	5772.7	3091.1	5772.7	3091.1
sgMAP2K1_10	MAP2K1	1478.6	2730.3	1478.6	2730.3
sgPRKD3_6	PRKD3	3768.1	1657.2	3768.1	1657.2
sgMAP2K7_5	MAP2K7	3263	1315.9	3263	1315.9
sgCDK7_10	CDK7	355.66	919.64	355.66	919.64
sgTTBK2_6	TTBK2	4167.4	6395.1	4167.4	6395.1
sgCSNK1G1_8	CSNK1G1	1171.8	2267.6	1171.8	2267.6
sgMKNK2_6	MKNK2	11059	7217.4	11059	7217.4
sgSCYL1_6	SCYL1	1132.5	2205.8	1132.5	2205.8
sgPDK4_9	PDK4	4197.1	6427.2	4197.1	6427.2
sgPRKD1_7	PRKD1	3452.6	5451.4	3452.6	5451.4
sgTIE1_9	TIE1	1516.1	2775	1516.1	2775
CTRL0078	control	3524.3	5540.8	3524.3	5540.8
sgPRKCA_1	PRKCA	1969.7	513.08	1969.7	513.08
sgSRC_5	SRC	9694.5	6144.3	9694.5	6144.3
sgPTK6_5	PTK6	3797.8	1697.3	3797.8	1697.3
sgTEK_6	TEK	3583.7	1551.8	3583.7	1551.8
sgADRBK2_6	ADRBK2	3339.9	1388.1	3339.9	1388.1
sgSTK17A_6	STK17A	5390.8	2840.2	5390.8	2840.2
sgCDK8_5	CDK8	3748.8	5825.9	3748.8	5825.9
sgSRPK1_4	SRPK1	2150.6	3672.8	2150.6	3672.8
sgAXL_2	AXL	1650.7	339	1650.7	339
sgPIM3_7	PIM3	7293.2	4285.6	7293.2	4285.6
sgRIOK2_8	RIOK2	1915.5	491.32	1915.5	491.32
sgEPHA8_6	EPHA8	5352.4	7881.7	5352.4	7881.7
CTRL0028	control	3925.4	6051.5	3925.4	6051.5
sgEPHA6_5	EPHA6	628.3	1391.5	628.3	1391.5
sgTAOK2_1	TAOK2	8314.7	5085	8314.7	5085
sgKSR2_1	KSR2	2182	3710.6	2182	3710.6
sgBCR_2	BCR	5375.1	2851.7	5375.1	2851.7
sgSBK2_2	SBK2	8564.6	5291.1	8564.6	5291.1
sgARAF_10	ARAF	3110.9	4969.3	3110.9	4969.3
sgLIMK2_2	LIMK2	8349.7	5122.7	8349.7	5122.7
sgTEC_6	TEC	3296.2	1377.7	3296.2	1377.7
sgMAPK14_1	MAPK14	2106	3598.4	2106	3598.4
CTRL0067	control	2709.8	992.94	2709.8	992.94
sgPRKG2_1	PRKG2	2427.6	4041.6	2427.6	4041.6
sgVRK2_4	VRK2	638.79	1402.9	638.79	1402.9
sgMAP2K3_6	MAP2K3	1288.1	2418.8	1288.1	2418.8
sgHCK_6	HCK	1086.2	2114.1	1086.2	2114.1
sgPSKH1_7	PSKH1	302.35	805.12	302.35	805.12
sgCAMK1_2	CAMK1	5262.3	7743.1	5262.3	7743.1
sgCDK14_4	CDK14	3342.5	1419	3342.5	1419
sgWNK2_9	WNK2	960.37	3.4358	960.37	3.4358
sgILK_1	ILK	4100.1	1948.1	4100.1	1948.1
sgHIPK1_5	HIPK1	2589.2	4253.5	2589.2	4253.5
sgKDR_5	KDR	1935.6	3348.7	1935.6	3348.7
sgMARK1_3	MARK1	7576.3	4546.7	7576.3	4546.7
sgALPK3_3	ALPK3	6369.5	9118.6	6369.5	9118.6
sgMAP4K5_4	MAP4K5	1271.5	155.76	1271.5	155.76
sgSIK1_10	SIK1	975.22	1936.6	975.22	1936.6
sgCHUK_9	CHUK	4061.7	1927.5	4061.7	1927.5
sgPRKCB_6	PRKCB	2750	1034.2	2750	1034.2
sgAMHR2_7	AMHR2	6122.2	3442.6	6122.2	3442.6
sgALPK1_6	ALPK1	312.84	821.15	312.84	821.15
sgERN1_4	ERN1	7677.7	4642.9	7677.7	4642.9
sgACVR2B_9	ACVR2B	4641	6931.1	4641	6931.1
sgPIM3_4	PIM3	13911	9682	13911	9682
sgSTRADB_6	STRADB	1207.7	2285.9	1207.7	2285.9
sgMAPK7_4	MAPK7	6498	9259.4	6498	9259.4
sgPHKG2_7	PHKG2	2776.2	1060.5	2776.2	1060.5
sgPLK1_5	PLK1	1452.3	2646.7	1452.3	2646.7
sgEPHA10_5	EPHA10	7841.1	10906	7841.1	10906
sgPAK3_2	PAK3	3008.7	4800.9	3008.7	4800.9
sgTRIB1_6	TRIB1	4315.1	2123.3	4315.1	2123.3
sgPRKD3_1	PRKD3	11152	7427	11152	7427
sgSTK38L_3	STK38L	2531.6	4157.3	2531.6	4157.3
sgFES_4	FES	3705.1	1695	3705.1	1695
sgCDK10_6	CDK10	1308.2	2431.4	1308.2	2431.4
sgCDK7_5	CDK7	571.5	1278.1	571.5	1278.1
sgSTK11_8	STK11	1299.4	184.39	1299.4	184.39
sgMAPK10_9	MAPK10	3335.5	5223.5	3335.5	5223.5
sgBMPR2_4	BMPR2	1187.6	2245.9	1187.6	2245.9
sgDCLK3_6	DCLK3	3616	5587.7	3616	5587.7
sgNEK6_4	NEK6	2611.1	968.89	2611.1	968.89
sgIRAK1_4	IRAK1	3445.6	5362.1	3445.6	5362.1
sgAKT2_4	AKT2	1667.3	2944.5	1667.3	2944.5
sgCSNK1D_2	CSNK1D	1210.3	2277.9	1210.3	2277.9
sgSLK_2	SLK	874.73	1763.7	874.73	1763.7
sgLRRK1_1	LRRK1	2671.4	4330.2	2671.4	4330.2
sgEPHA6_8	EPHA6	5216.9	7625.1	5216.9	7625.1
sgDSTYK_8	DSTYK	2687.1	1027.3	2687.1	1027.3
sgPBK_8	PBK	2945.8	4692.1	2945.8	4692.1
sgLIMK2_3	LIMK2	2789.3	1096	2789.3	1096
sgNEK10_9	NEK10	2662.6	4311.9	2662.6	4311.9
sgSTK35_8	STK35	18125	13307	18125	13307
sgPRKCI_4	PRKCI	3380.9	5264.8	3380.9	5264.8
sgABL2_9	ABL2	2024.7	610.42	2024.7	610.42
sgEPHA2_1	EPHA2	1914.6	3284.6	1914.6	3284.6
sgRPS6KA3_5	RPS6KA3	3704.3	5685.1	3704.3	5685.1
sgSCYL3_9	SCYL3	1832.5	3167.8	1832.5	3167.8
sgTAF1_4	TAF1	2577	963.16	2577	963.16
sgSGK196_3	SGK196	1567.7	2789.9	1567.7	2789.9
sgMLKL_10	MLKL	3527.7	1606.8	3527.7	1606.8
sgMAPK10_7	MAPK10	5758.7	8283.7	5758.7	8283.7
sgPIM3_2	PIM3	6713.8	3968.3	6713.8	3968.3
sgPKDCC_3	PKDCC	3288.3	1446.5	3288.3	1446.5
sgSYK_2	SYK	1380.7	2513.8	1380.7	2513.8
sgHIPK1_6	HIPK1	1939.1	3308.7	1939.1	3308.7
sgGRK1_3	GRK1	1385.1	2518.4	1385.1	2518.4
sgSGK223_6	SGK223	1021.5	66.425	1021.5	66.425
sgAKT1_10	AKT1	1157	134	1157	134
sgMAPK6_5	MAPK6	951.63	1867.9	951.63	1867.9
sgPDPK1_7	PDPK1	5553.3	3097.9	5553.3	3097.9
sgULK1_9	ULK1	1956.6	3325.8	1956.6	3325.8
sgTRIM33_4	TRIM33	6975.1	4189.4	6975.1	4189.4
sgMKNK2_7	MKNK2	3899.1	1887.4	3899.1	1887.4
sgGUCY2D_3	GUCY2D	2441.5	893.3	2441.5	893.3
sgEPHB2_8	EPHB2	4137.7	6216.5	4137.7	6216.5
sgC9orf96_4	C9orf96	5989.4	3435.8	5989.4	3435.8
sgTEK_2	TEK	16239	11779	16239	11779
sgMASTL_5	MASTL	3014.8	1277	3014.8	1277
sgMAP2K2_1	MAP2K2	3044.5	1299.9	3044.5	1299.9
sgCIT_3	CIT	864.24	1727.1	864.24	1727.1
sgTGFBR1_2	TGFBR1	4370.1	2237.8	4370.1	2237.8
sgPRKCZ_7	PRKCZ	3758.4	5718.3	3758.4	5718.3
sgKSR1_10	KSR1	2075.4	3481.6	2075.4	3481.6
sgDYRK1A_3	DYRK1A	1496	2666.2	1496	2666.2
sgPTK2B_7	PTK2B	2952.8	1242.6	2952.8	1242.6
sgEEF2K_1	EEF2K	5304.3	2933	5304.3	2933
sgANKK1_2	ANKK1	5277.2	7641.2	5277.2	7641.2
sgPRKAA2_7	PRKAA2	1046.9	2003.1	1046.9	2003.1
sgSTK36_4	STK36	2758.8	1117.8	2758.8	1117.8
sgTTK_5	TTK	461.39	1065.1	461.39	1065.1
sgROCK2_2	ROCK2	3457.8	1597.6	3457.8	1597.6
sgDYRK1A_6	DYRK1A	1019.8	1959.5	1019.8	1959.5
sgSPEG_9	SPEG	3935.8	1936.6	3935.8	1936.6
sgCAMKV_8	CAMKV	2545.5	979.2	2545.5	979.2
sgCHEK2_9	CHEK2	3492.8	1624	3492.8	1624
sgRPS6KB2_4	RPS6KB2	2573.5	4148.1	2573.5	4148.1
sgVRK1_6	VRK1	2064	672.27	2064	672.27
sgPDGFRA_2	PDGFRA	2399.6	3913.4	2399.6	3913.4
sgERBB2_6	ERBB2	4495.1	6644.8	4495.1	6644.8
sgACVRL1_6	ACVRL1	2368.1	3869.8	2368.1	3869.8
sgCDK1_2	CDK1	656.26	1389.2	656.26	1389.2
sgBMX_8	BMX	3152	4912	3152	4912
sgMAP3K19_1	MAP3K19	1212	2243.6	1212	2243.6
sgNEK11_4	NEK11	4057.3	2031.7	4057.3	2031.7
sgPIK3R4_9	PIK3R4	2545.5	4105.8	2545.5	4105.8
sgTIE1_1	TIE1	1154.4	2156.5	1154.4	2156.5
sgCHUK_6	CHUK	1905	3230.8	1905	3230.8
sgMAP4K5_6	MAP4K5	8994.6	5842	8994.6	5842
sgTESK1_3	TESK1	2039.6	3414	2039.6	3414
sgPRKDC_2	PRKDC	445.67	1033	445.67	1033
sgPRKCZ_6	PRKCZ	1686.5	2921.6	1686.5	2921.6
sgATR_2	ATR	1319.5	2395.9	1319.5	2395.9
sgMAP3K13_3	MAP3K13	5363.7	7720.2	5363.7	7720.2
sgNEK9_3	NEK9	7637.5	10505	7637.5	10505
sgCSNK1E_3	CSNK1E	6349.4	3763.3	6349.4	3763.3
sgADCK4_9	ADCK4	2524.6	980.34	2524.6	980.34
sgDMPK_7	DMPK	675.49	1414.4	675.49	1414.4
sgTNNI3K_4	TNNI3K	3387.9	5207.5	3387.9	5207.5
sgERBB4_2	ERBB4	1808.9	3089.9	1808.9	3089.9
sgMET_1	MET	1289.8	2350.1	1289.8	2350.1
sgPRKG1_8	PRKG1	654.52	1380	654.52	1380
sgTAOK3_9	TAOK3	2193.4	768.47	2193.4	768.47
sgCAMK2A_5	CAMK2A	4247.8	2186.3	4247.8	2186.3
sgPRKCQ_4	PRKCQ	525.19	1165.9	525.19	1165.9
sgCSNK1G2_10	CSNK1G2	2534.2	4077.1	2534.2	4077.1
sgNRK_3	NRK	1768.7	3030.4	1768.7	3030.4
sgPRPF4B_5	PRPF4B	1219	2243.6	1219	2243.6
sgEPHB3_2	EPHB3	3277	5057.5	3277	5057.5
sgLMTK3_10	LMTK3	3863.3	1911.4	3863.3	1911.4
sgTSSK3_2	TSSK3	1543.2	2710.8	1543.2	2710.8
sgLATS1_5	LATS1	3328.5	1534.6	3328.5	1534.6
sgNEK3_8	NEK3	4867.4	2650.1	4867.4	2650.1
sgERBB3_5	ERBB3	1967.9	3304.1	1967.9	3304.1
sgSTRADA_9	STRADA	2476.5	957.44	2476.5	957.44
sgCAMK1G_2	CAMK1G	2616.3	1050.2	2616.3	1050.2
sgMAP4K3_6	MAP4K3	4885.7	2666.2	4885.7	2666.2
sgALK_9	ALK	9241.9	6075.6	9241.9	6075.6
sgMAP4K4_1	MAP4K4	4372.8	2289.4	4372.8	2289.4
sgGUCY2D_4	GUCY2D	7469.7	10280	7469.7	10280
sgPLK1_2	PLK1	2771	1157.9	2771	1157.9
sgCSNK1G1_10	CSNK1G1	4348.3	6421.5	4348.3	6421.5
sgSTK38_6	STK38	4520.4	2402.8	4520.4	2402.8
sgNEK2_5	NEK2	3960.3	1993.9	3960.3	1993.9
sgALPK2_10	ALPK2	2526.3	4055.4	2526.3	4055.4
sgHIPK4_9	HIPK4	4771.2	6951.7	4771.2	6951.7
sgCAMKK1_3	CAMKK1	975.22	77.878	975.22	77.878
sgMELK_3	MELK	806.57	0	806.57	0
sgNEK6_10	NEK6	3548.7	5394.2	3548.7	5394.2
sgLTK_1	LTK	12213	8531	12213	8531
sgLRRK1_6	LRRK1	4346.5	2280.2	4346.5	2280.2
sgLIMK2_6	LIMK2	1911.1	605.84	1911.1	605.84
sgSTK40_2	STK40	1870.9	3159.8	1870.9	3159.8
sgNEK6_5	NEK6	1972.3	645.93	1972.3	645.93
sgSTK16_10	STK16	2973.7	4640.6	2973.7	4640.6
sgPTK2_3	PTK2	942.89	1819.8	942.89	1819.8
sgMKNK2_2	MKNK2	1217.3	2228.7	1217.3	2228.7
sgLIMK1_8	LIMK1	6844.9	9498.8	6844.9	9498.8
sgSGK196_10	SGK196	2033.5	687.16	2033.5	687.16
sgMAST3_10	MAST3	4141.2	6143.2	4141.2	6143.2
sgLIMK1_6	LIMK1	1641.1	447.8	1641.1	447.8
sgSBK2_9	SBK2	2633.8	4188.2	2633.8	4188.2
sgPKN2_7	PKN2	1441.9	2551.6	1441.9	2551.6
sgULK3_5	ULK3	4182.3	6194.7	4182.3	6194.7
sgBMPR1B_5	BMPR1B	535.67	1171.6	535.67	1171.6
sgTBK1_4	TBK1	2290.4	3722.1	2290.4	3722.1
sgPXK_10	PXK	4611.3	2495.5	4611.3	2495.5
sgMAPK9_10	MAPK9	4620.1	6737.6	4620.1	6737.6
sgDAPK2_6	DAPK2	1649	2839.1	1649	2839.1
CTRL0076	control	11514	7989.3	11514	7989.3
sgGSG2_3	GSG2	3835.3	5740	3835.3	5740
sgRPS6KA6_3	RPS6KA6	6477.9	3929.4	6477.9	3929.4
sgCDK19_3	CDK19	22174	17103	22174	17103
sgNPR2_3	NPR2	3768.1	1887.4	3768.1	1887.4
sgMAP2K4_3	MAP2K4	1424.4	2515	1424.4	2515
sgACVR2B_6	ACVR2B	3178.2	1470.5	3178.2	1470.5
sgPRKD3_3	PRKD3	5365.5	3077.3	5365.5	3077.3
sgSTK24_1	STK24	13023	9273.2	13023	9273.2
sgPRKACB_2	PRKACB	63.791	255.39	63.791	255.39
sgCSNK2A1_10	CSNK2A1	5529.7	3210.2	5529.7	3210.2
sgCHEK2_6	CHEK2	773.36	1.1453	773.36	1.1453
sgITK_3	ITK	1999.4	687.16	1999.4	687.16
sgADCK1_2	ADCK1	3042.8	1383.5	3042.8	1383.5
sgRPS6KA2_7	RPS6KA2	9483.9	6353.9	9483.9	6353.9
sgNEK10_6	NEK10	795.21	1578.2	795.21	1578.2
sgSRPK2_10	SRPK2	2573.5	4082.8	2573.5	4082.8
sgBUB1_8	BUB1	1302	2332.9	1302	2332.9
sgSRPK1_1	SRPK1	581.99	1239.2	581.99	1239.2
sgGRK1_2	GRK1	2271.1	864.67	2271.1	864.67
sgCDK7_7	CDK7	3210.5	4916.6	3210.5	4916.6
sgEIF2AK3_8	EIF2AK3	9636	6482.2	9636	6482.2
sgCIT_10	CIT	6243.7	3770.2	6243.7	3770.2
sgAKT3_4	AKT3	4613.1	6700.9	4613.1	6700.9
sgROR1_7	ROR1	665	1372	665	1372
sgERN2_3	ERN2	2507.1	1022.7	2507.1	1022.7
sgCDKL1_9	CDKL1	3041	1388.1	3041	1388.1
sgZAK_4	ZAK	5039.5	2848.3	5039.5	2848.3
sgNEK11_6	NEK11	850.26	1660.6	850.26	1660.6
sgADRBK2_5	ADRBK2	5822.5	3450.7	5822.5	3450.7
sgANKK1_7	ANKK1	3405.4	1649.2	3405.4	1649.2
sgMAP3K15_3	MAP3K15	2251.9	858.94	2251.9	858.94
sgGSG2_8	GSG2	3865.1	5744.6	3865.1	5744.6
sgAKT1_9	AKT1	4661.1	2574.5	4661.1	2574.5
CTRL0011	control	2209.1	834.89	2209.1	834.89
sgDDR2_8	DDR2	2322.7	3735.8	2322.7	3735.8
sgMAP3K3_7	MAP3K3	9384.3	12468	9384.3	12468
sgZAP70_1	ZAP70	1455.8	367.63	1455.8	367.63
sgNTRK1_2	NTRK1	2251	863.53	2251	863.53
sgGRK1_9	GRK1	3921.9	5813.3	3921.9	5813.3
sgMATK_7	MATK	16379	12175	16379	12175
sgERBB2_8	ERBB2	1014.5	1902.3	1014.5	1902.3
sgCDK19_5	CDK19	3612.5	5414.8	3612.5	5414.8
sgDAPK2_4	DAPK2	1135.1	2078.6	1135.1	2078.6
sgSTK10_8	STK10	1050.4	1953.8	1050.4	1953.8
sgSTK25_2	STK25	1778.3	565.76	1778.3	565.76
sgMARK3_5	MARK3	1381.6	328.69	1381.6	328.69
sgMAP3K13_8	MAP3K13	410.71	944.84	410.71	944.84
sgMARK2_7	MARK2	3291.8	5000.2	3291.8	5000.2
sgMAPKAPK2_1	MAPKAPK2	7814.9	5046	7814.9	5046
sgCDK9_6	CDK9	2100.7	3427.8	2100.7	3427.8
sgBTK_10	BTK	1054.7	152.32	1054.7	152.32
sgOXSR1_4	OXSR1	4147.3	6087.1	4147.3	6087.1
sgEPHB2_6	EPHB2	3006.1	4624.6	3006.1	4624.6
sgPTK2_2	PTK2	5013.3	2860.9	5013.3	2860.9
sgWNK4_2	WNK4	1507.4	408.86	1507.4	408.86
sgWNK3_5	WNK3	1403.4	2458.9	1403.4	2458.9
sgADCK4_3	ADCK4	429.94	974.62	429.94	974.62
sgEEF2K_2	EEF2K	1593	2724.6	1593	2724.6
sgJAK2_8	JAK2	2275.5	894.45	2275.5	894.45
sgNTRK1_3	NTRK1	9124.8	6123.7	9124.8	6123.7
sgCDK10_10	CDK10	1913.7	660.81	1913.7	660.81
sgEPHA7_1	EPHA7	2016	726.09	2016	726.09
sgANKK1_5	ANKK1	10732	7447.6	10732	7447.6
sgPHKG1_7	PHKG1	1572.9	2693.6	1572.9	2693.6
sgNPR1_7	NPR1	2291.2	909.34	2291.2	909.34
sgJAK3_1	JAK3	5232.6	3041.8	5232.6	3041.8
sgMAPK13_4	MAPK13	2311.3	3698	2311.3	3698
sgSGK3_5	SGK3	1414.8	2468	1414.8	2468
sgCDKL5_1	CDKL5	1211.2	2176	1211.2	2176
sgTGFBR2_5	TGFBR2	9821.2	6715.8	9821.2	6715.8
sgPIM3_1	PIM3	5347.1	3136.9	5347.1	3136.9
sgFLT4_10	FLT4	1368.5	336.71	1368.5	336.71
sgDYRK2_10	DYRK2	2225.7	3578.9	2225.7	3578.9
sgRIOK1_1	RIOK1	1157.9	218.74	1157.9	218.74
sgCSNK2A2_1	CSNK2A2	2662.6	1167	2662.6	1167
sgCAMK1_5	CAMK1	3645.7	1863.3	3645.7	1863.3
sgMAPK11_5	MAPK11	5299	3102.5	5299	3102.5
sgTRIB1_8	TRIB1	945.51	107.65	945.51	107.65
sgSTK38_8	STK38	3159.9	4802.1	3159.9	4802.1
sgRPS6KB1_7	RPS6KB1	1015.4	145.45	1015.4	145.45
sgLIMK2_7	LIMK2	4422.6	2442.8	4422.6	2442.8
sgTLK2_8	TLK2	3722.6	5520.1	3722.6	5520.1
sgAAK1_5	AAK1	1516.1	428.33	1516.1	428.33
sgRIOK3_4	RIOK3	1510	2595.2	1510	2595.2
sgCAMK2D_9	CAMK2D	4634	2605.5	4634	2605.5
sgRPS6KA2_4	RPS6KA2	4266.2	6202.7	4266.2	6202.7
sgCDK20_3	CDK20	599.46	1246	599.46	1246
sgCAMKK1_1	CAMKK1	7773.8	10481	7773.8	10481
sgPDGFRB_4	PDGFRB	1855.2	3070.4	1855.2	3070.4
sgACVR1B_6	ACVR1B	3658.8	1882.8	3658.8	1882.8
sgPINK1_8	PINK1	1501.3	2580.3	1501.3	2580.3
sgPKN1_9	PKN1	2501.8	1067.4	2501.8	1067.4
sgOBSCN_7	OBSCN	687.72	1384.6	687.72	1384.6
sgCDKL5_6	CDKL5	6574.9	9036.1	6574.9	9036.1
sgEPHA2_5	EPHA2	2621.6	4093.2	2621.6	4093.2
sgFER_4	FER	367.89	858.94	367.89	858.94
sgSTK36_7	STK36	401.97	917.35	401.97	917.35
sgMAPK3_4	MAPK3	3992.6	2133.6	3992.6	2133.6
sgSTK38_9	STK38	917.55	100.78	917.55	100.78
sgSTK38_5	STK38	1229.5	267.99	1229.5	267.99
sgFLT4_8	FLT4	2708.1	1214	2708.1	1214
sgSCYL1_9	SCYL1	4075.7	5951.9	4075.7	5951.9
sgPRKG2_3	PRKG2	2847	4381.8	2847	4381.8
sgCDK20_8	CDK20	5386.4	7578.2	5386.4	7578.2
sgPRKCA_4	PRKCA	1143.9	222.18	1143.9	222.18
sgTRPM7_8	TRPM7	4080.9	2204.6	4080.9	2204.6
sgMST4_2	MST4	2452.9	3864.1	2452.9	3864.1
sgIKBKB_9	IKBKB	1979.3	3230.8	1979.3	3230.8
sgMAPK12_6	MAPK12	4135.1	2245.9	4135.1	2245.9
sgIRAK1_9	IRAK1	4189.3	2288.2	4189.3	2288.2
sgCDK7_4	CDK7	3088.2	4691	3088.2	4691
sgEPHA10_10	EPHA10	5418.8	7612.5	5418.8	7612.5
sgCDK3_6	CDK3	4824.5	2771.5	4824.5	2771.5
sgFLT4_6	FLT4	1273.2	2248.1	1273.2	2248.1
sgMOK_6	MOK	4004.9	2155.4	4004.9	2155.4
sgADCK1_3	ADCK1	7204.9	4638.3	7204.9	4638.3
sgPDK1_7	PDK1	5063.1	2955.9	5063.1	2955.9
sgTTN_7	TTN	2259.8	3601.8	2259.8	3601.8
sgTESK1_6	TESK1	2793.7	1283.8	2793.7	1283.8
sgSTK11_5	STK11	10585	7406.4	10585	7406.4
sgLTK_6	LTK	6194.7	3840.1	6194.7	3840.1
sgLATS1_2	LATS1	6840.5	9329.3	6840.5	9329.3
sgTAF1L_7	TAF1L	1540.6	460.39	1540.6	460.39
sgNRK_2	NRK	2446.8	1047.9	2446.8	1047.9
sgMAP2K5_3	MAP2K5	1434	2471.5	1434	2471.5
sgCDK16_10	CDK16	3086.5	4678.4	3086.5	4678.4
sgRPS6KA1_7	RPS6KA1	1096.7	1989.3	1096.7	1989.3
sgSGK494_4	SGK494	436.93	970.03	436.93	970.03
sgSRMS_6	SRMS	2508.8	1093.7	2508.8	1093.7
sgDAPK3_2	DAPK3	8858.3	5994.3	8858.3	5994.3
sgPRKACA_1	PRKACA	578.49	1201.4	578.49	1201.4
sgPKMYT1_4	PKMYT1	919.29	1725.9	919.29	1725.9
sgSGK3_1	SGK3	7003.1	9512.5	7003.1	9512.5
sgMUSK_4	MUSK	2652.1	4110.3	2652.1	4110.3
sgMAPKAPK5_10	MAPKAPK5	2067.5	3336.1	2067.5	3336.1
sgTLK2_1	TLK2	3999.6	5833.9	3999.6	5833.9
sgRIPK4_10	RIPK4	6393.1	4009.6	6393.1	4009.6
sgPDIK1L_4	PDIK1L	1288.1	2260.7	1288.1	2260.7
sgGRK5_5	GRK5	5834.7	3572.1	5834.7	3572.1
sgCSNK1A1L_3	CSNK1A1L	9896.4	6856.7	9896.4	6856.7
sgMERTK_6	MERTK	1470.7	2517.3	1470.7	2517.3
sgPRKCD_2	PRKCD	4641	2653.6	4641	2653.6
sgIGF1R_5	IGF1R	7466.2	4877.7	7466.2	4877.7
sgTRIM28_10	TRIM28	1769.6	2926.1	1769.6	2926.1
sgKALRN_4	KALRN	1373.7	2376.4	1373.7	2376.4
sgKALRN_9	KALRN	6269	8611.2	6269	8611.2
sgPRKCZ_10	PRKCZ	1596.5	2686.8	1596.5	2686.8
sgSTK32A_7	STK32A	6679.7	4254.6	6679.7	4254.6
sgMST1R_3	MST1R	2487.9	3882.4	2487.9	3882.4
sgNUAK1_4	NUAK1	5239.6	3125.4	5239.6	3125.4
sgSTK16_5	STK16	6805.6	9252.5	6805.6	9252.5
sgSTK39_2	STK39	6700.7	4275.3	6700.7	4275.3
sgPRKCB_8	PRKCB	4076.5	2240.1	4076.5	2240.1
sgMARK2_6	MARK2	1898	3095.6	1898	3095.6
sgSTK31_9	STK31	1517	460.39	1517	460.39
sgTRIM24_2	TRIM24	429.06	950.57	429.06	950.57
sgBRSK2_1	BRSK2	124.09	384.81	124.09	384.81
sgEPHA10_8	EPHA10	665	0	665	0
sgSIK3_7	SIK3	559.27	1162.4	559.27	1162.4
sgABL2_6	ABL2	2014.2	779.92	2014.2	779.92
sgCDC7_4	CDC7	1075.7	1944.6	1075.7	1944.6
sgFRK_8	FRK	711.32	1400.7	711.32	1400.7
sgFLT4_5	FLT4	1732.9	2866.6	1732.9	2866.6
sgPAK4_6	PAK4	1120.3	2007.6	1120.3	2007.6
sgTEK_1	TEK	2785	1309	2785	1309
sgMAPK11_8	MAPK11	2189	899.03	2189	899.03
sgICK_6	ICK	411.59	918.5	411.59	918.5
sgNEK10_2	NEK10	1982.8	762.74	1982.8	762.74
sgSGK494_2	SGK494	5118.2	7189.9	5118.2	7189.9
sgDDR1_5	DDR1	5652.1	7841.6	5652.1	7841.6
sgCDK1_7	CDK1	725.3	30.922	725.3	30.922
sgPRKG1_7	PRKG1	6470	8827.7	6470	8827.7
sgPRKX_10	PRKX	5701	3504.5	5701	3504.5
sgCAMKK2_2	CAMKK2	1590.4	2666.2	1590.4	2666.2
sgERBB4_1	ERBB4	3352.1	1720.2	3352.1	1720.2
sgPKDCC_8	PKDCC	6531.2	4161.9	6531.2	4161.9
sgLIMK2_1	LIMK2	3871.2	2102.7	3871.2	2102.7
sgMAPKAPK5_9	MAPKAPK5	1384.2	2378.7	1384.2	2378.7
sgMAPK4_5	MAPK4	1815.9	2973.1	1815.9	2973.1
sgSIK2_4	SIK2	1392	395.11	1392	395.11
sgRPS6KL1_5	RPS6KL1	1328.3	2298.5	1328.3	2298.5
sgPRKD2_3	PRKD2	7615.6	5041.4	7615.6	5041.4
sgRPS6KA1_2	RPS6KA1	15086	18856	15086	18856
sgMAP2K5_8	MAP2K5	3877.3	2116.4	3877.3	2116.4
sgALK_6	ALK	3617.8	1925.2	3617.8	1925.2
CTRL0054	control	1837.7	679.14	1837.7	679.14
sgSCYL3_7	SCYL3	3424.6	1784.3	3424.6	1784.3
sgDDR2_5	DDR2	1787	2927.3	1787	2927.3
sgPBK_10	PBK	1764.3	2896.4	1764.3	2896.4
sgMAP3K1_4	MAP3K1	1416.5	415.73	1416.5	415.73
sgMET_2	MET	2910.8	1414.4	2910.8	1414.4
sgIRAK2_4	IRAK2	4300.2	2439.4	4300.2	2439.4
sgSTK17B_10	STK17B	461.39	995.23	461.39	995.23
sgMAP2K3_10	MAP2K3	3400.2	5030	3400.2	5030
sgRNASEL_4	RNASEL	12790	9371.7	12790	9371.7
sgDSTYK_4	DSTYK	1717.1	604.7	1717.1	604.7
sgBUB1_2	BUB1	2681	1254.1	2681	1254.1
sgSRC_8	SRC	3184.3	4755.1	3184.3	4755.1
sgSMG1_9	SMG1	598.59	1215.1	598.59	1215.1
sgPTK7_2	PTK7	1194.6	2101.6	1194.6	2101.6
sgMOS_1	MOS	4357	2487.5	4357	2487.5
sgPRKDC_4	PRKDC	557.52	1149.8	557.52	1149.8
sgMAPK15_1	MAPK15	618.69	1246	618.69	1246
sgPBK_2	PBK	2258.9	966.6	2258.9	966.6
sgWNK3_1	WNK3	741.03	48.101	741.03	48.101
sgILK_4	ILK	16065	19933	16065	19933
sgADCK2_5	ADCK2	3152.9	1596.5	3152.9	1596.5
sgSTK24_9	STK24	2060.5	833.75	2060.5	833.75
sgLTK_7	LTK	4912.8	2919.3	4912.8	2919.3
CTRL0096	control	2054.4	3278.9	2054.4	3278.9
sgCDC7_8	CDC7	2410.1	3746.1	2410.1	3746.1
sgSGK1_8	SGK1	1686.5	2780.7	1686.5	2780.7
sgPTK6_2	PTK6	1955.7	767.32	1955.7	767.32
sgIRAK1_5	IRAK1	2547.3	3924.8	2547.3	3924.8
sgPDPK1_4	PDPK1	10364	7345.7	10364	7345.7
sgCDK4_3	CDK4	744.52	1436.2	744.52	1436.2
sgMET_7	MET	3929.7	2177.1	3929.7	2177.1
sgBCR_7	BCR	6522.4	4196.2	6522.4	4196.2
sgLIMK2_4	LIMK2	5986.8	3770.2	5986.8	3770.2
sgALPK1_3	ALPK1	5521	7638.9	5521	7638.9
sgDSTYK_5	DSTYK	6437.7	4130.9	6437.7	4130.9
sgMAP3K12_5	MAP3K12	3269.1	4847.9	3269.1	4847.9
sgSTK4_9	STK4	3253.4	4827.3	3253.4	4827.3
sgARAF_7	ARAF	1164	278.3	1164	278.3
sgCSNK1A1L_9	CSNK1A1L	7147.2	4704.7	7147.2	4704.7
sgGAK_2	GAK	3195.7	1638.9	3195.7	1638.9
sgMAPK7_8	MAPK7	1205	2107.3	1205	2107.3
sgPDK1_1	PDK1	4572.9	2671.9	4572.9	2671.9
sgTGFBR2_9	TGFBR2	3258.6	1685.8	3258.6	1685.8
sgTRIB2_6	TRIB2	4012.7	2245.9	4012.7	2245.9
sgMAP2K1_9	MAP2K1	616.94	1236.9	616.94	1236.9
sgULK2_4	ULK2	1136	2007.6	1136	2007.6
sgACVRL1_9	ACVRL1	1786.2	665.4	1786.2	665.4
sgEPHA1_6	EPHA1	2556	1187.6	2556	1187.6
sgPXK_9	PXK	6505.8	4202	6505.8	4202
sgVRK2_5	VRK2	11787	8575.7	11787	8575.7
sgMAP4K3_10	MAP4K3	2056.2	847.49	2056.2	847.49
sgTP53RK_7	TP53RK	3139.8	1609.1	3139.8	1609.1
sgGAK_1	GAK	3695.5	2019.1	3695.5	2019.1
sgCDK10_4	CDK10	1744.2	642.49	1744.2	642.49
sgPSKH1_6	PSKH1	2534.2	1178.5	2534.2	1178.5
sgMAPK3_1	MAPK3	7634	5122.7	7634	5122.7
sgMASTL_9	MASTL	1036.4	1858.8	1036.4	1858.8
sgMAP3K14_5	MAP3K14	5423.1	3351	5423.1	3351
sgDYRK1B_7	DYRK1B	4373.6	6210.7	4373.6	6210.7
sgROCK1_3	ROCK1	3307.5	4878.8	3307.5	4878.8
sgRIPK3_7	RIPK3	4208.5	6005.7	4208.5	6005.7
CTRL0001	control	4247.8	2441.7	4247.8	2441.7
sgTRRAP_2	TRRAP	2954.5	4428.7	2954.5	4428.7
sgBRD2_7	BRD2	2500.1	1157.9	2500.1	1157.9
sgDAPK3_10	DAPK3	3692	2023.7	3692	2023.7
sgTNNI3K_8	TNNI3K	2912.6	1454.5	2912.6	1454.5
sgSPEG_3	SPEG	1695.3	618.44	1695.3	618.44
CTRL0080	control	8410	5774.4	8410	5774.4
sgRIPK1_3	RIPK1	3948.9	5675.9	3948.9	5675.9
sgNEK9_8	NEK9	6359.9	4108	6359.9	4108
sgAKT3_1	AKT3	6592.4	4295.9	6592.4	4295.9
sgAKT3_10	AKT3	8133.8	5553.4	8133.8	5553.4
sgBTK_3	BTK	1600.9	561.18	1600.9	561.18
sgROR1_2	ROR1	1877	3013.2	1877	3013.2
sgMAP3K3_1	MAP3K3	4899.7	2958.2	4899.7	2958.2
sgTAOK3_4	TAOK3	7544.9	5073.5	7544.9	5073.5
sgPTK6_1	PTK6	720.06	1384.6	720.06	1384.6
sgBRD4_3	BRD4	2532.4	1191.1	2532.4	1191.1
sgPLK3_7	PLK3	2060.5	3254.8	2060.5	3254.8
sgFGFR3_1	FGFR3	5982.4	3816	5982.4	3816
sgDYRK4_10	DYRK4	3302.3	1748.8	3302.3	1748.8
sgMAPK4_3	MAPK4	1040.8	1855.3	1040.8	1855.3
sgULK1_1	ULK1	927.16	1690.4	927.16	1690.4
sgRIPK2_2	RIPK2	3533.9	1921.7	3533.9	1921.7
sgMINK1_4	MINK1	3405.4	1826.7	3405.4	1826.7
sgEPHB6_7	EPHB6	3382.7	1810.7	3382.7	1810.7
sgMAPK11_1	MAPK11	6481.4	4220.3	6481.4	4220.3
sgCAMKK1_9	CAMKK1	1821.1	2933	1821.1	2933
sgSTK40_8	STK40	1919	3063.6	1919	3063.6
sgBCR_9	BCR	6173.8	3975.2	6173.8	3975.2
sgTRIM33_10	TRIM33	4452.3	2621.5	4452.3	2621.5
sgCAMK1D_3	CAMK1D	1193.7	2070.6	1193.7	2070.6
sgPIM2_9	PIM2	6505.8	8768.1	6505.8	8768.1
sgGRK5_1	GRK5	1793.1	692.88	1793.1	692.88
sgCDK17_2	CDK17	2818.2	4234	2818.2	4234
sgPLK2_8	PLK2	3714.8	2062.6	3714.8	2062.6
sgGRK4_3	GRK4	1325.6	397.4	1325.6	397.4
sgDAPK3_7	DAPK3	3388.8	1821	3388.8	1821
sgDCLK3_4	DCLK3	2675.7	1302.2	2675.7	1302.2
sgPLK3_9	PLK3	3519	5119.3	3519	5119.3
sgEGFR_3	EGFR	3107.4	1614.8	3107.4	1614.8
sgAURKB_5	AURKB	1867.4	2990.3	1867.4	2990.3
sgCSNK2A1_7	CSNK2A1	505.09	1045.6	505.09	1045.6
sgALK_5	ALK	8582.1	5951.9	8582.1	5951.9
sgRIPK4_9	RIPK4	6328.4	8545.9	6328.4	8545.9
sgDAPK3_4	DAPK3	3460.5	1878.2	3460.5	1878.2
sgPLK2_4	PLK2	3797.8	5464	3797.8	5464
sgHUNK_10	HUNK	3991.8	5704.5	3991.8	5704.5
sgTXK_10	TXK	2857.5	1437.3	2857.5	1437.3
sgERN2_2	ERN2	12854	9562.9	12854	9562.9
sgCAMKV_10	CAMKV	4512.6	2681.1	4512.6	2681.1
sgSCYL2_3	SCYL2	3246.4	1723.6	3246.4	1723.6
sgTNIK_6	TNIK	4794	2902.1	4794	2902.1
sgCAMK1_10	CAMK1	1066.1	249.67	1066.1	249.67
sgMYO3B_4	MYO3B	1577.3	2592.9	1577.3	2592.9
sgDCLK1_7	DCLK1	1281.9	2186.3	1281.9	2186.3
sgTXK_8	TXK	1372.8	2312.3	1372.8	2312.3
sgMAP3K14_8	MAP3K14	3631.7	2014.5	3631.7	2014.5
sgADRBK1_2	ADRBK1	3399.3	4956.7	3399.3	4956.7
sgPBK_3	PBK	3657.1	2035.1	3657.1	2035.1
sgCDK4_2	CDK4	1276.7	2177.1	1276.7	2177.1
sgCAMK1G_9	CAMK1G	10167	7295.3	10167	7295.3
sgTIE1_4	TIE1	3443.9	5010.5	3443.9	5010.5
sgABL2_8	ABL2	8829.4	6177.5	8829.4	6177.5
sgSTK32C_3	STK32C	2023.8	860.09	2023.8	860.09
sgFGFR3_4	FGFR3	1905	781.07	1905	781.07
sgSTK11_2	STK11	1937.3	802.83	1937.3	802.83
sgSTK19_3	STK19	4832.4	6722.7	4832.4	6722.7
sgSGK196_8	SGK196	1556.3	2559.7	1556.3	2559.7
sgPASK_4	PASK	3966.4	2274.5	3966.4	2274.5
sgLATS2_1	LATS2	9334.5	6607	9334.5	6607
sgCSNK1E_7	CSNK1E	1066.1	1877.1	1066.1	1877.1
sgCASK_1	CASK	3761.1	2121	3761.1	2121
sgMAP3K14_7	MAP3K14	818.8	1517.5	818.8	1517.5
sgEPHB4_7	EPHB4	2321.8	1070.8	2321.8	1070.8
sgMAPK6_2	MAPK6	3078.6	4543.2	3078.6	4543.2
sgBRDT_8	BRDT	4843.8	6730.7	4843.8	6730.7
sgTRIM28_3	TRIM28	2570	3893.9	2570	3893.9
sgFLT3_1	FLT3	532.18	1081.1	532.18	1081.1
sgTRIB2_1	TRIB2	2420.6	1140.7	2420.6	1140.7
sgPKN1_10	PKN1	2168.9	965.45	2168.9	965.45
sgRET_10	RET	5346.2	3354.5	5346.2	3354.5
sgEPHA10_6	EPHA10	5563.8	7599.9	5563.8	7599.9
sgADCK4_1	ADCK4	1241.7	2122.2	1241.7	2122.2
sgCLK2_2	CLK2	876.48	1601.1	876.48	1601.1
sgRYK_3	RYK	11697	14781	11697	14781
sgAAK1_10	AAK1	1473.3	505.06	1473.3	505.06
sgNEK4_6	NEK4	9396.5	6668.8	9396.5	6668.8
sgROS1_10	ROS1	6175.5	4018.7	6175.5	4018.7
sgAKT2_2	AKT2	2934.4	1512.9	2934.4	1512.9
sgTSSK6_7	TSSK6	5961.4	3849.2	5961.4	3849.2
sgMAST3_1	MAST3	762.87	1431.6	762.87	1431.6
sgTRIM33_6	TRIM33	2418	1144.1	2418	1144.1
sgHIPK1_9	HIPK1	2649.5	3990.1	2649.5	3990.1
sgDDR2_10	DDR2	569.75	2.2905	569.75	2.2905
sgALPK1_10	ALPK1	3432.5	4980.7	3432.5	4980.7
sgMAPK3_8	MAPK3	3920.1	2255	3920.1	2255
sgSGK3_6	SGK3	1371.1	445.51	1371.1	445.51
sgIRAK2_5	IRAK2	3086.5	1632	3086.5	1632
sgMASTL_10	MASTL	3816.1	5453.7	3816.1	5453.7
sgDSTYK_9	DSTYK	1867.4	769.61	1867.4	769.61
sgPRKAA2_8	PRKAA2	378.38	828.02	378.38	828.02
sgHUNK_8	HUNK	2367.3	1114.3	2367.3	1114.3
sgDYRK1B_5	DYRK1B	948.13	196.98	948.13	196.98
sgRPS6KL1_8	RPS6KL1	1352.7	437.49	1352.7	437.49
sgSTK38_10	STK38	2475.6	1193.4	2475.6	1193.4
sgTAOK2_3	TAOK2	5299	3340.7	5299	3340.7
sgIKBKE_3	IKBKE	1147.4	314.95	1147.4	314.95
sgPDPK1_5	PDPK1	1919.9	810.84	1919.9	810.84
sgCDKL3_8	CDKL3	1716.2	2757.8	1716.2	2757.8
sgTAOK2_9	TAOK2	1839.5	757.02	1839.5	757.02
sgCSNK1G1_2	CSNK1G1	1725	2769.2	1725	2769.2
sgNEK9_4	NEK9	1708.4	2746.3	1708.4	2746.3
sgSTK11_6	STK11	1689.2	658.52	1689.2	658.52
sgBRD4_10	BRD4	2563	1262.1	2563	1262.1
sgTRIM33_8	TRIM33	4442.7	6211.9	4442.7	6211.9
sgMYLK_3	MYLK	4731.9	6564.6	4731.9	6564.6
sgNRK_1	NRK	3453.5	4989.9	3453.5	4989.9
sgPAK3_8	PAK3	8087.5	5615.2	8087.5	5615.2
sgADCK3_10	ADCK3	8135.6	5655.3	8135.6	5655.3
sgBUB1B_5	BUB1B	3624.7	5202.9	3624.7	5202.9
sgPLK3_1	PLK3	1026.8	1806.1	1026.8	1806.1
sgCDK18_10	CDK18	4974.8	3092.2	4974.8	3092.2
sgSGK2_7	SGK2	604.71	1184.2	604.71	1184.2
sgSTK19_7	STK19	2501	1219.7	2501	1219.7
sgTTN_10	TTN	4279.3	2549.3	4279.3	2549.3
sgFGR_8	FGR	12508	15659	12508	15659
sgAURKB_6	AURKB	1396.4	2320.3	1396.4	2320.3
sgPIM2_4	PIM2	18121	21989	18121	21989
sgMAK_9	MAK	3012.2	4429.9	3012.2	4429.9
sgAAK1_8	AAK1	2667.9	1343.4	2667.9	1343.4
sgPINK1_9	PINK1	1065.2	1857.6	1065.2	1857.6
sgEPHA4_1	EPHA4	23650	19167	23650	19167
sgTRIB3_2	TRIB3	2658.3	3978.6	2658.3	3978.6
sgPDGFRB_7	PDGFRB	962.11	1709.9	962.11	1709.9
sgEPHB3_7	EPHB3	7284.4	4967	7284.4	4967
sgOBSCN_3	OBSCN	1488.2	535.98	1488.2	535.98
sgPKN2_10	PKN2	621.31	1204.8	621.31	1204.8
sgMLKL_7	MLKL	6764.5	8980	6764.5	8980
sgCDK6_4	CDK6	15728	19279	15728	19279
sgNEK6_8	NEK6	3844.1	5458.3	3844.1	5458.3
sgMAPK1_8	MAPK1	1232.1	377.94	1232.1	377.94
sgPDK3_7	PDK3	683.35	1297.6	683.35	1297.6
sgCDC7_3	CDC7	4456.7	2705.1	4456.7	2705.1
sgCDK3_2	CDK3	4412.1	6153.5	4412.1	6153.5
sgNEK11_10	NEK11	3646.6	5210.9	3646.6	5210.9
sgFLT4_3	FLT4	1178.8	347.01	1178.8	347.01
sgCDC42BPB_7	CDC42BPB	688.6	1304.5	688.6	1304.5
sgCDKL1_6	CDKL1	1588.7	2571.1	1588.7	2571.1
sgSTK32B_10	STK32B	1987.1	873.83	1987.1	873.83
sgTGFBR1_3	TGFBR1	2334.9	1116.6	2334.9	1116.6
sgIKBKE_9	IKBKE	4964.4	3107.1	4964.4	3107.1
sgMERTK_2	MERTK	2483.5	1223.1	2483.5	1223.1
sgTNNI3K_9	TNNI3K	2660.9	3970.6	2660.9	3970.6
sgPDIK1L_5	PDIK1L	337.31	750.14	337.31	750.14
sgKIT_6	KIT	2469.5	3724.4	2469.5	3724.4
sgBLK_1	BLK	4676	2884.9	4676	2884.9
sgRET_1	RET	4466.3	6211.9	4466.3	6211.9
sgRIOK2_6	RIOK2	3914	2292.8	3914	2292.8
sgMAPK4_2	MAPK4	2059.7	3191.8	2059.7	3191.8
sgERN1_3	ERN1	2121.7	3272	2121.7	3272
sgJAK1_1	JAK1	3582.8	5123.9	3582.8	5123.9
sgPTK2B_2	PTK2B	5487.8	7443	5487.8	7443
sgCSNK1A1_9	CSNK1A1	2562.1	3838.9	2562.1	3838.9
sgSMG1_3	SMG1	4238.2	5927.9	4238.2	5927.9
CTRL0079	control	3864.2	5468.6	3864.2	5468.6
sgSRPK3_7	SRPK3	3188.7	1747.7	3188.7	1747.7
sgMAPK12_9	MAPK12	4953.9	3110.5	4953.9	3110.5
sgPTK2B_6	PTK2B	2020.3	3136.9	2020.3	3136.9
sgDAPK2_8	DAPK2	3828.4	2233.3	3828.4	2233.3
sgEPHA8_2	EPHA8	4160.4	2490.9	4160.4	2490.9
sgFLT3_4	FLT3	887.84	1590.8	887.84	1590.8
sgTSSK6_9	TSSK6	4189.3	2516.1	4189.3	2516.1
CTRL0098	control	7004.8	4775.7	7004.8	4775.7
sgMAPKAPK5_4	MAPKAPK5	5222.1	3331.6	5222.1	3331.6
sgMAP4K3_5	MAP4K3	2879.3	1524.3	2879.3	1524.3
sgDYRK3_6	DYRK3	3301.4	1839.3	3301.4	1839.3
sgSTRADB_5	STRADB	702.58	1318.2	702.58	1318.2
sgTBCK_5	TBCK	2438.9	1204.8	2438.9	1204.8
sgZAP70_8	ZAP70	5006.3	3162.1	5006.3	3162.1
sgSGK2_10	SGK2	1172.7	1991.6	1172.7	1991.6
sgPRKAA2_2	PRKAA2	1322.1	2197.8	1322.1	2197.8
sgPRKD3_10	PRKD3	1113.3	1908	1113.3	1908
sgFGFR1_6	FGFR1	962.99	230.2	962.99	230.2
sgSRMS_7	SRMS	5207.3	3325.8	5207.3	3325.8
sgNEK11_7	NEK11	6415.8	4303.9	6415.8	4303.9
sgCSNK1G2_2	CSNK1G2	2119.1	3256	2119.1	3256
sgALK_8	ALK	3682.4	2134.8	3682.4	2134.8
sgPIM1_1	PIM1	2576.1	1309	2576.1	1309
sgPTK2B_3	PTK2B	1586.9	620.73	1586.9	620.73
sgSTK35_6	STK35	603.83	41.229	603.83	41.229
sgTTBK1_5	TTBK1	1809.8	2848.3	1809.8	2848.3
sgGSK3B_5	GSK3B	2236.2	3404.9	2236.2	3404.9
sgFES_9	FES	984.83	1723.6	984.83	1723.6
sgMAST4_3	MAST4	4297.6	2614.6	4297.6	2614.6
sgPDK3_10	PDK3	1784.4	2813.9	1784.4	2813.9
sgLMTK3_2	LMTK3	1562.5	2517.3	1562.5	2517.3
sgNEK7_8	NEK7	4220.7	2558.5	4220.7	2558.5
sgKALRN_2	KALRN	2658.3	3940.8	2658.3	3940.8
sgRIPK2_4	RIPK2	4897.1	6700.9	4897.1	6700.9
sgRPS6KA3_8	RPS6KA3	755.88	1390.3	755.88	1390.3
sgTSSK4_2	TSSK4	2646	3923.7	2646	3923.7
sgPKN1_6	PKN1	1918.1	850.93	1918.1	850.93
sgCHEK2_3	CHEK2	5382.9	3483.9	5382.9	3483.9
sgPTK2B_5	PTK2B	6794.2	4631.4	6794.2	4631.4
sgSYK_6	SYK	2702.8	3994.7	2702.8	3994.7
sgRPS6KB2_3	RPS6KB2	5796.3	7775.2	5796.3	7775.2
sgIRAK2_1	IRAK2	3935.8	5529.3	3935.8	5529.3
sgBMPR1A_3	BMPR1A	3493.7	2003.1	3493.7	2003.1
sgTNNI3K_10	TNNI3K	1239.1	2074.1	1239.1	2074.1
sgTAOK2_10	TAOK2	1606.1	641.35	1606.1	641.35
sgNEK3_2	NEK3	9944.5	7271.2	9944.5	7271.2
sgCDKL3_4	CDKL3	1361.5	2240.1	1361.5	2240.1
sgTRIB3_5	TRIB3	3598.5	2086.7	3598.5	2086.7
sgPRKCQ_10	PRKCQ	5454.6	3549.2	5454.6	3549.2
sgPRKD2_10	PRKD2	877.35	1563.3	877.35	1563.3
sgPRPF4B_2	PRPF4B	1200.7	2017.9	1200.7	2017.9
sgCAMKV_6	CAMKV	4380.6	2695.9	4380.6	2695.9
sgCSNK2A2_5	CSNK2A2	2568.3	1319.3	2568.3	1319.3
sgSTK10_3	STK10	3577.6	2075.2	3577.6	2075.2
sgBCKDK_3	BCKDK	5430.1	3533.1	5430.1	3533.1
sgPRKCA_5	PRKCA	2132.2	1007.8	2132.2	1007.8
sgTRRAP_10	TRRAP	1261.8	2100.4	1261.8	2100.4
sgROR2_9	ROR2	4470.6	6169.5	4470.6	6169.5
sgMST4_5	MST4	2298.2	3469	2298.2	3469
sgDMPK_2	DMPK	8301.6	5901.5	8301.6	5901.5
sgEIF2AK1_7	EIF2AK1	5274.6	3412.9	5274.6	3412.9
sgMAP3K12_2	MAP3K12	7873.4	5546.5	7873.4	5546.5
sgPKN1_7	PKN1	8063.9	5706.8	8063.9	5706.8
CTRL0042	control	1016.3	1756.8	1016.3	1756.8
sgDCLK1_3	DCLK1	190.5	481.01	190.5	481.01
sgMAPK3_10	MAPK3	2173.3	1041	2173.3	1041
sgPXK_2	PXK	5410.9	3526.3	5410.9	3526.3
sgCDK12_1	CDK12	1539.7	608.13	1539.7	608.13
sgDCLK1_9	DCLK1	533.05	1047.9	533.05	1047.9
sgMST4_3	MST4	4176.1	5803	4176.1	5803
sgBRD2_1	BRD2	4563.3	2854	4563.3	2854
sgNEK8_3	NEK8	2161.9	1036.5	2161.9	1036.5
sgAKT1_8	AKT1	4525.7	2825.4	4525.7	2825.4
sgTRIO_10	TRIO	5100.7	6917.4	5100.7	6917.4
sgRIOK3_6	RIOK3	1352.7	2217.2	1352.7	2217.2
sgSGK196_1	SGK196	2050.1	959.73	2050.1	959.73
sgNEK11_3	NEK11	1852.6	822.3	1852.6	822.3
sgBRDT_3	BRDT	2045.7	3134.6	2045.7	3134.6
sgMAK_5	MAK	861.62	1532.4	861.62	1532.4
sgMAPKAPK2_6	MAPKAPK2	5843.5	7798.1	5843.5	7798.1
sgSYK_4	SYK	3893.9	2336.3	3893.9	2336.3
CTRL0070	control	8636.3	6205	8636.3	6205
sgSTRADB_10	STRADB	1450.6	2346.6	1450.6	2346.6
sgEPHA2_6	EPHA2	10443	13140	10443	13140
sgMAP3K14_3	MAP3K14	2134	3243.4	2134	3243.4
sgPAK3_6	PAK3	2508.8	3723.2	2508.8	3723.2
sgPIK3R4_6	PIK3R4	1277.6	2109.6	1277.6	2109.6
sgCDK6_2	CDK6	2402.2	3585.8	2402.2	3585.8
sgTAOK2_7	TAOK2	676.36	93.911	676.36	93.911
sgSTK33_1	STK33	4420.8	6083.6	4420.8	6083.6
sgCDK5_2	CDK5	5611	3711.8	5611	3711.8
sgMAP3K15_10	MAP3K15	2347.2	1180.8	2347.2	1180.8
sgNUAK2_2	NUAK2	4868.2	3115.1	4868.2	3115.1
sgMERTK_1	MERTK	6194.7	4189.4	6194.7	4189.4
sgMAP3K1_6	MAP3K1	845.02	186.68	845.02	186.68
sgPAK2_5	PAK2	3867.7	2327.2	3867.7	2327.2
sgROS1_2	ROS1	1386.8	2255	1386.8	2255
sgCDKL5_3	CDKL5	3940.2	2384.4	3940.2	2384.4
sgCDK5_9	CDK5	4681.2	2968.5	4681.2	2968.5
sgCLK2_6	CLK2	3315.4	1903.4	3315.4	1903.4
sgKIT_8	KIT	2538.5	1322.8	2538.5	1322.8
sgNEK2_2	NEK2	2189.9	1070.8	2189.9	1070.8
sgACVR2B_10	ACVR2B	2224	3352.2	2224	3352.2
sgMAP3K8_9	MAP3K8	1001.4	1723.6	1001.4	1723.6
sgMAP4K5_9	MAP4K5	2276.4	1133.8	2276.4	1133.8
sgTGFBR1_6	TGFBR1	956.87	1660.6	956.87	1660.6
sgSIK3_10	SIK3	1430.5	549.72	1430.5	549.72
sgMAP3K7_6	MAP3K7	2276.4	3417.5	2276.4	3417.5
sgGUCY2C_10	GUCY2C	3619.5	2141.6	3619.5	2141.6
sgHIPK4_7	HIPK4	1978.4	924.22	1978.4	924.22
sgINSR_1	INSR	1952.2	905.9	1952.2	905.9
sgGAK_3	GAK	2715.9	3974	2715.9	3974
sgMTOR_7	MTOR	1351	2202.3	1351	2202.3
sgSGK196_2	SGK196	1371.1	513.08	1371.1	513.08
sgTAOK3_1	TAOK3	6922.7	9043	6922.7	9043
sgHSPB8_9	HSPB8	1642.8	694.03	1642.8	694.03
sgADCK1_5	ADCK1	856.38	1515.2	856.38	1515.2
sgSGK196_6	SGK196	2955.4	1638.9	2955.4	1638.9
sgTGFBR2_1	TGFBR2	2903.8	4206.5	2903.8	4206.5
sgALK_7	ALK	5543.7	3674	5543.7	3674
sgPRKAA2_10	PRKAA2	892.2	218.74	892.2	218.74
sgMAPK1_3	MAPK1	2193.4	1080	2193.4	1080
sgJAK3_4	JAK3	1355.3	2205.8	1355.3	2205.8
sgABL1_9	ABL1	1964.4	3010.9	1964.4	3010.9
sgWNK4_3	WNK4	4619.2	6305.8	4619.2	6305.8
sgMAP3K10_10	MAP3K10	5920.4	7856.5	5920.4	7856.5
sgTRIB2_3	TRIB2	2664.4	1425.8	2664.4	1425.8
sgDCLK1_4	DCLK1	4135.1	2551.6	4135.1	2551.6
sgLTK_9	LTK	3442.1	4870.8	3442.1	4870.8
sgMARK3_4	MARK3	4369.3	6001.2	4369.3	6001.2
sgSRPK3_3	SRPK3	1897.1	2920.4	1897.1	2920.4
sgCSNK2A2_7	CSNK2A2	781.23	158.05	781.23	158.05
sgSMG1_7	SMG1	1592.2	2519.6	1592.2	2519.6
sgSTK17A_10	STK17A	470.13	939.11	470.13	939.11
sgFLT1_10	FLT1	4713.6	3014.3	4713.6	3014.3
sgCAMK2A_1	CAMK2A	2007.2	952.86	2007.2	952.86
sgMERTK_5	MERTK	5325.3	7144.1	5325.3	7144.1
sgPRKACA_4	PRKACA	2006.4	952.86	2006.4	952.86
sgTTBK1_9	TTBK1	1462	579.5	1462	579.5
sgACVR1C_6	ACVR1C	1075.7	1818.7	1075.7	1818.7
sgERBB3_4	ERBB3	1178.8	397.4	1178.8	397.4
sgPRKCI_6	PRKCI	5829.5	7737.4	5829.5	7737.4
sgBRD4_4	BRD4	1287.2	2107.3	1287.2	2107.3
sgSGK223_1	SGK223	2465.1	3644.2	2465.1	3644.2
sgNUAK2_6	NUAK2	5835.6	3927.1	5835.6	3927.1
sgRPS6KA6_6	RPS6KA6	2026.5	3083	2026.5	3083
sgMAP4K4_6	MAP4K4	1517	2415.4	1517	2415.4
sgFASTK_10	FASTK	3772.4	2277.9	3772.4	2277.9
CTRL0063	control	1542.4	2448.6	1542.4	2448.6
sgCAMKK2_6	CAMKK2	5277.2	7078.8	5277.2	7078.8
sgBCR_3	BCR	3879	5394.2	3879	5394.2
sgPDK2_8	PDK2	4314.2	2707.4	4314.2	2707.4
sgGRK4_4	GRK4	1503.9	612.71	1503.9	612.71
sgTRIB1_1	TRIB1	984.83	1688.1	984.83	1688.1
sgFGFR4_10	FGFR4	2407.5	3566.3	2407.5	3566.3
sgEPHB6_2	EPHB6	3698.1	5170.8	3698.1	5170.8
sgEPHB6_3	EPHB6	4688.2	3007.5	4688.2	3007.5
sgAXL_1	AXL	4412.1	6036.7	4412.1	6036.7
sgPLK1_1	PLK1	512.95	25.196	512.95	25.196
sgKIT_3	KIT	2966.7	1666.4	2966.7	1666.4
sgDCLK1_10	DCLK1	869.48	215.31	869.48	215.31
sgPLK2_10	PLK2	467.51	929.95	467.51	929.95
sgMAP3K14_9	MAP3K14	6024.3	7952.7	6024.3	7952.7
sgBUB1B_10	BUB1B	2286	3407.1	2286	3407.1
sgPDK2_5	PDK2	3600.3	2155.4	3600.3	2155.4
CTRL0075	control	3976	2449.7	3976	2449.7
sgSTK32B_2	STK32B	5178.5	6947.1	5178.5	6947.1
sgNTRK3_5	NTRK3	4235.6	5815.6	4235.6	5815.6
sgPRKCQ_6	PRKCQ	4967.9	6695.2	4967.9	6695.2
sgGSK3A_4	GSK3A	1356.2	2192	1356.2	2192
sgSMG1_5	SMG1	2223.1	3324.7	2223.1	3324.7
CTRL0056	control	6429.8	4435.6	6429.8	4435.6
sgCDC42BPG_6	CDC42BPG	1691.8	746.71	1691.8	746.71
sgCAMK1_8	CAMK1	2824.3	4082.8	2824.3	4082.8
sgPLK1_9	PLK1	938.52	258.83	938.52	258.83
sgMAST1_1	MAST1	2214.3	1117.8	2214.3	1117.8
sgAATK_5	AATK	2185.5	3273.2	2185.5	3273.2
sgCAMK2G_3	CAMK2G	1560.7	659.67	1560.7	659.67
sgGSG2_6	GSG2	2728.2	3958	2728.2	3958
sgBRAF_8	BRAF	5729.9	7591.9	5729.9	7591.9
sgPRKCE_3	PRKCE	1410.4	2260.7	1410.4	2260.7
sgSTK32A_5	STK32A	2110.4	1045.6	2110.4	1045.6
sgCASK_5	CASK	2403.1	3546.9	2403.1	3546.9
sgCDC42BPB_4	CDC42BPB	15871	12586	15871	12586
sgSRPK3_4	SRPK3	2947.5	1666.4	2947.5	1666.4
sgTRIB3_6	TRIB3	16063	19366	16063	19366
sgCAMK2A_3	CAMK2A	2532.4	3707.2	2532.4	3707.2
sgCDK2_3	CDK2	2869.7	1611.4	2869.7	1611.4
sgPRKAA1_8	PRKAA1	2481.7	3641.9	2481.7	3641.9
sgVRK1_1	VRK1	1588.7	684.86	1588.7	684.86
sgSTK17A_9	STK17A	645.78	1192.2	645.78	1192.2
sgTNNI3K_5	TNNI3K	2591.8	3779.4	2591.8	3779.4
sgTTK_10	TTK	890.46	1543.8	890.46	1543.8
sgTRPM7_7	TRPM7	589.85	71.006	589.85	71.006
sgALK_2	ALK	1882.3	889.87	1882.3	889.87
sgDAPK2_7	DAPK2	2507.1	3671.7	2507.1	3671.7
sgCAMK1_4	CAMK1	3932.3	2434.8	3932.3	2434.8
sgTRIM24_8	TRIM24	443.04	1.1453	443.04	1.1453
sgPRKACG_4	PRKACG	2295.6	3403.7	2295.6	3403.7
sgNUAK2_1	NUAK2	3644	2210.4	3644	2210.4
sgMAP3K12_6	MAP3K12	2181.1	3257.1	2181.1	3257.1
sgCDK15_3	CDK15	6721.7	4703.6	6721.7	4703.6
sgCSNK1G3_4	CSNK1G3	2099	3151.8	2099	3151.8
sgFASTK_2	FASTK	4747.6	3086.5	4747.6	3086.5
sgADCK3_8	ADCK3	2553.4	3727.8	2553.4	3727.8
sgMAP3K11_3	MAP3K11	1986.3	3006.3	1986.3	3006.3
sgJAK3_3	JAK3	2142.7	1078.8	2142.7	1078.8
sgALK_10	ALK	3664.9	5101	3664.9	5101
sgBRD3_2	BRD3	3461.3	2070.6	3461.3	2070.6
sgCSNK1G3_9	CSNK1G3	1302	497.04	1302	497.04
sgCIT_7	CIT	2361.2	1239.2	2361.2	1239.2
sgRIPK4_8	RIPK4	13056	10138	13056	10138
sgAMHR2_5	AMHR2	3777.7	5236.1	3777.7	5236.1
CTRL0003	control	4974.8	3274.3	4974.8	3274.3
sgEPHA4_9	EPHA4	2383	1256.3	2383	1256.3
CTRL0052	control	2547.3	3716.4	2547.3	3716.4
sgCLK2_7	CLK2	4516.9	2906.7	4516.9	2906.7
sgMARK1_6	MARK1	2439.8	1298.7	2439.8	1298.7
sgEPHA5_7	EPHA5	9595.8	7143	9595.8	7143
sgPRKD1_8	PRKD1	4954.7	3261.7	4954.7	3261.7
sgTEX14_10	TEX14	3047.1	4337.1	3047.1	4337.1
sgSTK4_4	STK4	1307.3	2110.7	1307.3	2110.7
sgPAK3_5	PAK3	5417	3640.8	5417	3640.8
sgRPS6KA1_9	RPS6KA1	1542.4	2422.2	1542.4	2422.2
sgPRKDC_5	PRKDC	1058.2	1770.6	1058.2	1770.6
sgCDK15_6	CDK15	3997	2500.1	3997	2500.1
sgLYN_8	LYN	1165.7	1917.2	1165.7	1917.2
sgOXSR1_6	OXSR1	1874.4	2854	1874.4	2854
sgPTK6_7	PTK6	2653.9	3841.2	2653.9	3841.2
sgMAP3K5_9	MAP3K5	2845.3	4079.4	2845.3	4079.4
sgTSSK3_4	TSSK3	1116.8	1848.4	1116.8	1848.4
sgZAK_10	ZAK	1272.3	2059.2	1272.3	2059.2
sgSGK1_9	SGK1	1484.7	2342.1	1484.7	2342.1
sgATR_8	ATR	1200.7	1961.8	1200.7	1961.8
sgMAP3K13_7	MAP3K13	2285.1	1194.5	2285.1	1194.5
sgSCYL2_10	SCYL2	4065.2	2560.8	4065.2	2560.8
sgOBSCN_4	OBSCN	6054.9	4177.9	6054.9	4177.9
sgPDPK1_10	PDPK1	719.18	1289.6	719.18	1289.6
sgTGFBR2_7	TGFBR2	2367.3	3477	2367.3	3477
sgEPHA3_1	EPHA3	1148.2	407.71	1148.2	407.71
sgPDGFRA_8	PDGFRA	1461.1	613.86	1461.1	613.86
CTRL0057	control	10097	7603.4	10097	7603.4
sgMELK_1	MELK	2209.1	3275.4	2209.1	3275.4
sgRPS6KA5_8	RPS6KA5	1040.8	1740.8	1040.8	1740.8
sgCDK10_2	CDK10	8153.9	5941.6	8153.9	5941.6
sgTRIM28_1	TRIM28	2140.1	3187.3	2140.1	3187.3
sgMOK_1	MOK	3948.9	2476.1	3948.9	2476.1
sgPAK7_1	PAK7	5582.2	7368.6	5582.2	7368.6
sgROCK1_2	ROCK1	1072.2	361.9	1072.2	361.9
sgPDIK1L_1	PDIK1L	469.26	21.76	469.26	21.76
sgPRKACG_2	PRKACG	2232.7	3301.8	2232.7	3301.8
sgSTK40_1	STK40	308.47	661.96	308.47	661.96
sgKDR_6	KDR	753.26	1335.4	753.26	1335.4
sgEIF2AK3_5	EIF2AK3	8291.1	6067.6	8291.1	6067.6
sgPRPF4B_4	PRPF4B	3377.4	4723	3377.4	4723
sgATM_1	ATM	2286.9	1204.8	2286.9	1204.8
CTRL0045	control	7249.5	9311	7249.5	9311
sgFLT3_3	FLT3	5474.7	3714.1	5474.7	3714.1
sgCDK13_1	CDK13	4171.8	5683.9	4171.8	5683.9
sgARAF_3	ARAF	2660.9	3836.6	2660.9	3836.6
sgIRAK2_7	IRAK2	11265	13899	11265	13899
sgCSNK1G2_1	CSNK1G2	1229.5	1992.8	1229.5	1992.8
sgSTK17B_4	STK17B	3550.5	2170.3	3550.5	2170.3
sgTEC_7	TEC	6741.8	4767.7	6741.8	4767.7
sgMAP4K4_8	MAP4K4	3554	4933.8	3554	4933.8
sgNPR2_2	NPR2	2772.7	1572.4	2772.7	1572.4
sgNEK5_1	NEK5	5660.8	3872.1	5660.8	3872.1
sgMAP3K10_2	MAP3K10	3819.6	2384.4	3819.6	2384.4
sgEPHA6_10	EPHA6	7510.8	9604.1	7510.8	9604.1
sgOXSR1_1	OXSR1	2506.2	1373.2	2506.2	1373.2
sgPRKCD_10	PRKCD	3172.1	1880.5	3172.1	1880.5
sgTRIB2_5	TRIB2	2422.3	1312.5	2422.3	1312.5
sgTSSK6_6	TSSK6	3966.4	2504.7	3966.4	2504.7
sgRYK_10	RYK	2146.2	1109.8	2146.2	1109.8
sgPRKCD_5	PRKCD	5463.3	3716.4	5463.3	3716.4
sgSTRADB_7	STRADB	831.91	222.18	831.91	222.18
sgDAPK2_9	DAPK2	5306.9	7023.9	5306.9	7023.9
sgSTRADB_9	STRADB	979.59	1646.9	979.59	1646.9
sgCAMK2A_8	CAMK2A	2445.9	1333.1	2445.9	1333.1
sgWNK4_1	WNK4	1156.1	1887.4	1156.1	1887.4
sgEPHB3_4	EPHB3	1026.8	342.43	1026.8	342.43
sgPEAK1_8	PEAK1	2831.3	1625.1	2831.3	1625.1
sgSIK2_3	SIK2	3008.7	1761.4	3008.7	1761.4
sgRPS6KB1_9	RPS6KB1	756.76	1333.1	756.76	1333.1
sgIGF1R_4	IGF1R	2363.8	1274.7	2363.8	1274.7
sgPAK2_3	PAK2	1598.3	2472.6	1598.3	2472.6
sgMAP4K5_10	MAP4K5	1787	857.8	1787	857.8
sgGRK5_9	GRK5	6115.2	4267.2	6115.2	4267.2
sgCDK20_1	CDK20	1308.2	2087.8	1308.2	2087.8
sgFLT3_7	FLT3	8297.2	6107.7	8297.2	6107.7
sgHSPB8_4	HSPB8	809.19	1405.2	809.19	1405.2
sgPKDCC_5	PKDCC	12376	9638.5	12376	9638.5
sgCDC42BPA_10	CDC42BPA	1908.5	2871.2	1908.5	2871.2
sgACVR2A_3	ACVR2A	2683.6	3848.1	2683.6	3848.1
sgPDK1_2	PDK1	1785.3	2712	1785.3	2712
sgCAMKK2_5	CAMKK2	3964.7	2517.3	3964.7	2517.3
sgCAMK1D_2	CAMK1D	2106	1090.3	2106	1090.3
sgERN1_2	ERN1	1026.8	1706.4	1026.8	1706.4
sgMYO3A_4	MYO3A	5650.3	7412.1	5650.3	7412.1
sgPSKH1_5	PSKH1	3219.3	1933.2	3219.3	1933.2
sgMST4_9	MST4	1524.9	2371.8	1524.9	2371.8
sgBMX_3	BMX	685.98	1227.7	685.98	1227.7
sgUHMK1_2	UHMK1	436.93	16.034	436.93	16.034
sgRPS6KB2_1	RPS6KB2	2663.5	3819.4	2663.5	3819.4
sgMOS_7	MOS	1416.5	2228.7	1416.5	2228.7
sgMAP2K2_5	MAP2K2	1619.3	744.42	1619.3	744.42
sgCDC7_5	CDC7	2435.4	3534.3	2435.4	3534.3
sgRIPK2_8	RIPK2	4017.1	5469.8	4017.1	5469.8
sgNEK7_3	NEK7	1703.1	803.97	1703.1	803.97
sgTP53RK_8	TP53RK	5014.2	3370.5	5014.2	3370.5
sgEPHB6_10	EPHB6	3914.9	2484.1	3914.9	2484.1
sgAKT2_6	AKT2	2716.8	1550.7	2716.8	1550.7
sgMYLK_10	MYLK	734.91	1296.4	734.91	1296.4
sgCDC42BPA_2	CDC42BPA	2977.2	1750	2977.2	1750
sgMAPK7_5	MAPK7	596.84	97.347	596.84	97.347
sgRIPK3_8	RIPK3	6000.8	4188.2	6000.8	4188.2
sgCSNK1D_6	CSNK1D	1669.1	783.36	1669.1	783.36
sgMYLK4_5	MYLK4	3123.2	1867.9	3123.2	1867.9
sgSGK494_9	SGK494	3429	4750.5	3429	4750.5
sgDYRK1A_4	DYRK1A	6268.2	4418.4	6268.2	4418.4
sgSTK17B_8	STK17B	2615.4	1480.8	2615.4	1480.8
sgTNNI3K_6	TNNI3K	1640.2	2513.8	1640.2	2513.8
sgPRKCA_7	PRKCA	393.23	0	393.23	0
sgSYK_7	SYK	8132.1	5994.3	8132.1	5994.3
sgPRKD3_8	PRKD3	1108.9	1810.7	1108.9	1810.7
sgIRAK4_3	IRAK4	2643.4	3782.8	2643.4	3782.8
sgSTK17B_2	STK17B	597.72	1093.7	597.72	1093.7
sgDYRK1B_8	DYRK1B	1264.5	510.79	1264.5	510.79
sgSGK196_7	SGK196	12544	9826.3	12544	9826.3
sgPHKG2_3	PHKG2	9128.3	6854.4	9128.3	6854.4
sgPLK1_6	PLK1	390.61	0	390.61	0
sgERBB4_3	ERBB4	2127	1120.1	2127	1120.1
sgPKN2_8	PKN2	2806.8	3979.8	2806.8	3979.8
sgMYLK3_9	MYLK3	18115	21438	18115	21438
sgMAPK14_4	MAPK14	331.19	686.01	331.19	686.01
sgCDK12_4	CDK12	623.93	1129.2	623.93	1129.2
sgIRAK1_6	IRAK1	4787.8	3210.2	4787.8	3210.2
sgWNK2_1	WNK2	983.96	1635.4	983.96	1635.4
sgCAMK2G_4	CAMK2G	2373.4	1309	2373.4	1309
sgERBB2_5	ERBB2	864.24	1469.4	864.24	1469.4
sgCDK16_4	CDK16	1002.3	1659.5	1002.3	1659.5
sgPRKG2_10	PRKG2	4427.8	5934.7	4427.8	5934.7
sgNEK7_2	NEK7	2369.9	1307.9	2369.9	1307.9
sgCAMKK2_3	CAMKK2	1853.4	928.81	1853.4	928.81
sgICK_1	ICK	832.78	241.65	832.78	241.65
sgROCK1_10	ROCK1	2676.6	3811.4	2676.6	3811.4
sgMINK1_6	MINK1	1983.6	1023.9	1983.6	1023.9
sgNRK_6	NRK	4845.5	6426	4845.5	6426
sgPKDCC_6	PKDCC	4545.8	3022.3	4545.8	3022.3
sgMAP3K10_5	MAP3K10	3036.6	1821	3036.6	1821
sgTRIM33_5	TRIM33	5269.3	3615.6	5269.3	3615.6
sgTNNI3K_7	TNNI3K	7069.5	9017.8	7069.5	9017.8
sgTNIK_2	TNIK	1049.5	1720.2	1049.5	1720.2
sgDCLK3_8	DCLK3	5228.3	6873.8	5228.3	6873.8
sgTAOK2_2	TAOK2	6699	4808.9	6699	4808.9
sgMAP3K2_9	MAP3K2	957.74	320.67	957.74	320.67
sgCDKL4_10	CDKL4	1908.5	972.32	1908.5	972.32
sgAAK1_6	AAK1	4956.5	3361.3	4956.5	3361.3
sgAKT1_1	AKT1	2984.2	1783.2	2984.2	1783.2
sgMYO3A_6	MYO3A	3472.7	2165.7	3472.7	2165.7
sgTAOK1_2	TAOK1	3230.6	1975.6	3230.6	1975.6
sgTTBK1_10	TTBK1	3813.5	5190.3	3813.5	5190.3
sgTRPM6_10	TRPM6	8124.2	6022.9	8124.2	6022.9
sgCSNK1G3_8	CSNK1G3	1683.9	2555.1	1683.9	2555.1
sgPAK4_7	PAK4	2342.8	1295.3	2342.8	1295.3
sgTRIM33_3	TRIM33	2090.3	1107.5	2090.3	1107.5
sgDMPK_4	DMPK	4300.2	2829.9	4300.2	2829.9
sgSIK1_9	SIK1	10273	7881.7	10273	7881.7
sgAKT1_4	AKT1	8003.6	5924.4	8003.6	5924.4
sgSTK3_5	STK3	2821.7	3980.9	2821.7	3980.9
sgROCK2_5	ROCK2	4570.3	3053.3	4570.3	3053.3
sgPRKD1_3	PRKD1	3151.1	1919.5	3151.1	1919.5
sgDAPK1_4	DAPK1	3504.2	2198.9	3504.2	2198.9
sgKDR_4	KDR	1696.1	826.88	1696.1	826.88
sgPLK2_3	PLK2	5870.5	7610.2	5870.5	7610.2
sgGUCY2C_6	GUCY2C	1401.7	620.73	1401.7	620.73
sgAATK_3	AATK	3975.2	2578	3975.2	2578
sgTBK1_2	TBK1	658.89	1170.5	658.89	1170.5
sgTTK_1	TTK	546.16	1006.7	546.16	1006.7
sgEPHA1_3	EPHA1	3415.9	4699	3415.9	4699
sgTSSK4_7	TSSK4	5597.9	7288.4	5597.9	7288.4
sgTYRO3_10	TYRO3	3116.2	4333.7	3116.2	4333.7
sgTIE1_5	TIE1	2246.7	1233.4	2246.7	1233.4
sgPIM2_10	PIM2	3172.1	1943.5	3172.1	1943.5
sgCSNK1G1_9	CSNK1G1	2746.5	1613.7	2746.5	1613.7
sgNUAK1_3	NUAK1	1150.9	1847.3	1150.9	1847.3
sgMAPK7_7	MAPK7	8766.5	10933	8766.5	10933
CTRL0081	control	4081.8	2669.6	4081.8	2669.6
sgPAK4_4	PAK4	1449.7	658.52	1449.7	658.52
sgGRK5_3	GRK5	2807.7	1662.9	2807.7	1662.9
sgSIK2_6	SIK2	469.26	48.101	469.26	48.101
sgABL1_10	ABL1	5362	3718.7	5362	3718.7
sgWNK4_4	WNK4	372.26	2.2905	372.26	2.2905
sgRIPK3_6	RIPK3	5860.9	7587.3	5860.9	7587.3
sgNEK3_9	NEK3	1973.2	1034.2	1973.2	1034.2
sgACVR2A_6	ACVR2A	517.32	73.297	517.32	73.297
sgPRKD3_2	PRKD3	20177	16736	20177	16736
sgMYLK3_3	MYLK3	4020.6	5415.9	4020.6	5415.9
sgSNRK_1	SNRK	9438.5	7192.2	9438.5	7192.2
sgCDK5_10	CDK5	3920.1	2545.9	3920.1	2545.9
sgFYN_3	FYN	2821.7	3964.9	2821.7	3964.9
sgSTK10_9	STK10	5373.3	3734.7	5373.3	3734.7
sgEEF2K_10	EEF2K	4262.7	2823.1	4262.7	2823.1
sgMAPK9_8	MAPK9	6458.7	4646.3	6458.7	4646.3
sgROCK2_4	ROCK2	3560.1	2261.9	3560.1	2261.9
sgCDKL1_7	CDKL1	9836.1	12127	9836.1	12127
sgCSF1R_10	CSF1R	6920	5038	6920	5038
sgMST4_8	MST4	2498.3	1433.9	2498.3	1433.9
sgSCYL3_10	SCYL3	2375.1	1341.1	2375.1	1341.1
sgCDKL2_9	CDKL2	1059.1	400.84	1059.1	400.84
sgSRC_9	SRC	5611.9	3940.8	5611.9	3940.8
sgCDC7_6	CDC7	2046.6	2997.1	2046.6	2997.1
sgMAPK13_3	MAPK13	1409.5	637.91	1409.5	637.91
sgRYK_4	RYK	3245.5	2015.7	3245.5	2015.7
CTRL0091	control	3362.6	2108.4	3362.6	2108.4
sgKSR1_7	KSR1	2702.8	1593.1	2702.8	1593.1
sgEIF2AK4_1	EIF2AK4	2492.2	3552.6	2492.2	3552.6
sgMAST1_8	MAST1	3527.7	2240.1	3527.7	2240.1
sgBLK_7	BLK	762.87	216.45	762.87	216.45
sgDYRK1B_4	DYRK1B	4182.3	2768.1	4182.3	2768.1
sgTRPM6_2	TRPM6	4837.7	6371.1	4837.7	6371.1
sgADCK4_7	ADCK4	1595.7	2419.9	1595.7	2419.9
sgCSNK1A1L_7	CSNK1A1L	2028.2	2969.7	2028.2	2969.7
sgCASK_9	CASK	7604.3	5633.5	7604.3	5633.5
sgCIT_6	CIT	3577.6	2284.8	3577.6	2284.8
sgHIPK1_3	HIPK1	4601.7	6088.2	4601.7	6088.2
sgSBK1_6	SBK1	3674.6	2363.8	3674.6	2363.8
sgPRKCZ_2	PRKCZ	6553.9	8365	6553.9	8365
sgDCLK2_3	DCLK2	3846.7	2502.4	3846.7	2502.4
sgTRIB3_9	TRIB3	4177.9	5585.4	4177.9	5585.4
sgSLK_8	SLK	4002.2	2628.4	4002.2	2628.4
sgPHKG1_8	PHKG1	3230.6	4449.3	3230.6	4449.3
sgCAMK2A_9	CAMK2A	1810.6	2691.4	1810.6	2691.4
sgDCLK2_6	DCLK2	4589.5	3108.2	4589.5	3108.2
sgADCK4_10	ADCK4	2681.9	1585	2681.9	1585
sgMAP3K9_1	MAP3K9	1211.2	508.5	1211.2	508.5
sgBMP2K_1	BMP2K	2871.5	4009.6	2871.5	4009.6
sgNPR1_4	NPR1	17762	14614	17762	14614
sgEIF2AK2_3	EIF2AK2	5214.3	3628.2	5214.3	3628.2
sgULK4_10	ULK4	7528.2	5580.8	7528.2	5580.8
sgDMPK_9	DMPK	1948.7	1034.2	1948.7	1034.2
sgEPHA8_8	EPHA8	4740.7	3237.6	4740.7	3237.6
CTRL0099	control	1593	2409.6	1593	2409.6
sgTRIB2_10	TRIB2	1715.4	864.67	1715.4	864.67
sgSTK32A_2	STK32A	8695.7	6588.7	8695.7	6588.7
sgTYRO3_8	TYRO3	2984.2	1825.5	2984.2	1825.5
sgYES1_6	YES1	2225.7	3209	2225.7	3209
sgPHKG2_9	PHKG2	2232.7	1248.3	2232.7	1248.3
sgHIPK3_1	HIPK3	6250.7	8000.8	6250.7	8000.8
sgEIF2AK2_5	EIF2AK2	495.47	919.64	495.47	919.64
sgMARK4_2	MARK4	1397.3	640.2	1397.3	640.2
sgCSNK2A1_9	CSNK2A1	2695	3787.4	2695	3787.4
sgSTK38L_9	STK38L	1074.8	421.46	1074.8	421.46
sgULK4_5	ULK4	4592.1	3120.8	4592.1	3120.8
sgPEAK1_6	PEAK1	10036	12314	10036	12314
sgFGFR3_7	FGFR3	1762.6	2623.8	1762.6	2623.8
sgINSRR_6	INSRR	1608.8	2426.8	1608.8	2426.8
sgJAK2_1	JAK2	2496.6	1451	2496.6	1451
sgMAP3K9_4	MAP3K9	3997.9	2637.5	3997.9	2637.5
sgROCK2_1	ROCK2	4356.2	2929.6	4356.2	2929.6
sgYES1_2	YES1	1532.7	2328.3	1532.7	2328.3
sgRYK_7	RYK	975.22	357.32	975.22	357.32
sgCSK_4	CSK	7170	5285.4	7170	5285.4
sgBCR_8	BCR	1903.3	1005.5	1903.3	1005.5
sgSIK2_5	SIK2	682.48	1187.6	682.48	1187.6
sgLMTK2_1	LMTK2	1494.3	2276.8	1494.3	2276.8
sgNPR1_10	NPR1	4838.5	3330.4	4838.5	3330.4
sgPRKD3_9	PRKD3	1385.1	635.62	1385.1	635.62
sgNEK3_4	NEK3	3125.8	1944.6	3125.8	1944.6
sgCSNK1A1L_10	CSNK1A1L	1747.7	2600.9	1747.7	2600.9
sgTBK1_10	TBK1	9737.4	11966	9737.4	11966
sgRIPK4_2	RIPK4	2094.6	3038.4	2094.6	3038.4
sgTIE1_6	TIE1	3011.3	1855.3	3011.3	1855.3
sgHUNK_1	HUNK	2445	3473.6	2445	3473.6
sgZAP70_9	ZAP70	1088.8	1743.1	1088.8	1743.1
sgMAP2K5_6	MAP2K5	2691.5	1606.8	2691.5	1606.8
sgHSPB8_1	HSPB8	3029.7	1871.4	3029.7	1871.4
sgMAPK11_3	MAPK11	2369	1360.6	2369	1360.6
sgAKT2_1	AKT2	2341.9	1340	2341.9	1340
sgSTK36_10	STK36	1931.2	1031.9	1931.2	1031.9
sgMYLK2_7	MYLK2	2812.9	3922.5	2812.9	3922.5
sgCDK5_1	CDK5	1180.6	1863.3	1180.6	1863.3
CTRL0041	control	5525.4	3907.6	5525.4	3907.6
sgROCK1_9	ROCK1	2831.3	3944.3	2831.3	3944.3
sgPRKCA_2	PRKCA	7966	5981.7	7966	5981.7
sgEIF2AK4_3	EIF2AK4	4122.8	2749.8	4122.8	2749.8
sgSGK223_9	SGK223	3256.9	2053.4	3256.9	2053.4
sgMYO3A_5	MYO3A	1676.1	846.35	1676.1	846.35
sgPDGFRA_5	PDGFRA	2234.4	3207.9	2234.4	3207.9
CTRL0032	control	2158.4	1203.7	2158.4	1203.7
sgCSNK1D_4	CSNK1D	3465.7	2221.8	3465.7	2221.8
sgIKBKE_6	IKBKE	5379.4	3790.8	5379.4	3790.8
sgPLK3_6	PLK3	1532.7	745.56	1532.7	745.56
sgPRKACB_3	PRKACB	5777.9	7430.4	5777.9	7430.4
sgNTRK3_2	NTRK3	1327.4	2053.4	1327.4	2053.4
sgTTBK2_5	TTBK2	1590.4	2393.6	1590.4	2393.6
sgCHUK_7	CHUK	5719.4	7361.7	5719.4	7361.7
sgCSNK1D_9	CSNK1D	4578.1	6027.5	4578.1	6027.5
sgMAPK11_6	MAPK11	3480.6	2237.8	3480.6	2237.8
sgMAP3K11_2	MAP3K11	3573.2	4834.1	3573.2	4834.1
sgMET_10	MET	3032.3	4182.5	3032.3	4182.5
sgCDK18_9	CDK18	2135.7	3079.6	2135.7	3079.6
sgPRKD2_5	PRKD2	2079.8	3009.7	2079.8	3009.7
sgNEK5_2	NEK5	2674	3743.9	2674	3743.9
sgCDK4_1	CDK4	3637	4907.4	3637	4907.4
sgFRK_5	FRK	5839.1	7493.4	5839.1	7493.4
sgTP53RK_2	TP53RK	1773.9	924.22	1773.9	924.22
sgPAK2_10	PAK2	1668.2	847.49	1668.2	847.49
sgMAK_4	MAK	3944.6	5271.6	3944.6	5271.6
sgRET_5	RET	3074.2	4228.3	3074.2	4228.3
sgADRBK2_10	ADRBK2	3672.8	4947.5	3672.8	4947.5
sgSYK_9	SYK	1428.8	676.85	1428.8	676.85
sgEIF2AK3_10	EIF2AK3	1974.9	1074.3	1974.9	1074.3
sgLMTK2_4	LMTK2	2878.5	3990.1	2878.5	3990.1
sgPSKH1_3	PSKH1	7212.8	5355.2	7212.8	5355.2
sgPDK1_8	PDK1	1727.6	2563.1	1727.6	2563.1
sgRIPK2_9	RIPK2	1545.8	2330.6	1545.8	2330.6
sgMAP3K15_9	MAP3K15	961.24	359.61	961.24	359.61
sgGAK_10	GAK	5762.2	4125.2	5762.2	4125.2
sgRPS6KA4_3	RPS6KA4	2307.8	3289.2	2307.8	3289.2
sgSTK31_5	STK31	859.87	1424.7	859.87	1424.7
sgMAPK1_1	MAPK1	2251	1285	2251	1285
sgDDR1_9	DDR1	1187.6	511.93	1187.6	511.93
sgCDK16_6	CDK16	826.67	1377.7	826.67	1377.7
CTRL0033	control	8500.8	6474.1	8500.8	6474.1
sgCDK4_10	CDK4	1693.5	871.54	1693.5	871.54
sgIRAK2_3	IRAK2	1026.8	405.42	1026.8	405.42
sgTRPM7_1	TRPM7	2813.8	1722.5	2813.8	1722.5
sgMASTL_8	MASTL	687.72	1184.2	687.72	1184.2
sgALPK3_5	ALPK3	1792.3	945.98	1792.3	945.98
sgCDKL5_10	CDKL5	3057.6	1917.2	3057.6	1917.2
sgSTK36_3	STK36	6766.2	4988.7	6766.2	4988.7
sgWNK3_4	WNK3	1559.8	2342.1	1559.8	2342.1
sgEIF2AK3_4	EIF2AK3	9020.8	6934.5	9020.8	6934.5
sgMAPK14_7	MAPK14	2906.4	1799.2	2906.4	1799.2
sgEEF2K_7	EEF2K	2353.3	1369.7	2353.3	1369.7
sgBRSK2_10	BRSK2	1247.9	1937.8	1247.9	1937.8
sgNUAK2_4	NUAK2	1606.1	2400.5	1606.1	2400.5
sgADCK4_5	ADCK4	1532.7	759.31	1532.7	759.31
sgFLT4_1	FLT4	1815	2665	1815	2665
sgSTK32A_9	STK32A	504.21	89.33	504.21	89.33
sgPAK2_6	PAK2	3038.4	1906.9	3038.4	1906.9
sgWNK2_8	WNK2	1698.8	2516.1	1698.8	2516.1
sgMAPK3_9	MAPK3	2355	1374.3	2355	1374.3
sgFGFR1_9	FGFR1	5370.7	6925.4	5370.7	6925.4
sgRPS6KA3_2	RPS6KA3	2825.2	1739.6	2825.2	1739.6
sgHIPK1_1	HIPK1	1854.3	2712	1854.3	2712
sgCAMK2D_3	CAMK2D	7060.7	5249.9	7060.7	5249.9
sgFYN_8	FYN	5743.8	4130.9	5743.8	4130.9
sgNUAK1_10	NUAK1	2688.8	3743.9	2688.8	3743.9
sgFRK_1	FRK	1138.6	1791.2	1138.6	1791.2
sgLRRK2_4	LRRK2	1486.4	2243.6	1486.4	2243.6
sgMAPKAPK3_2	MAPKAPK3	1120.3	1766	1120.3	1766
sgPIM3_9	PIM3	3666.7	2414.2	3666.7	2414.2
sgRIPK2_5	RIPK2	9687.5	7533.5	9687.5	7533.5
sgCAMKK1_4	CAMKK1	2736	3797.7	2736	3797.7
sgBLK_6	BLK	2992.9	4109.2	2992.9	4109.2
sgSTK16_2	STK16	1015.4	405.42	1015.4	405.42
sgSLK_1	SLK	5153.1	6665.4	5153.1	6665.4
sgTAF1_2	TAF1	2439.8	1444.2	2439.8	1444.2
sgMAP3K9_3	MAP3K9	7615.6	9496.5	7615.6	9496.5
sgCAMKK1_7	CAMKK1	948.13	1534.6	948.13	1534.6
sgPRKG2_4	PRKG2	2215.2	3157.5	2215.2	3157.5
sgMAPK3_7	MAPK3	787.34	258.83	787.34	258.83
sgFGFR2_8	FGFR2	1416.5	2149.7	1416.5	2149.7
sgADCK2_9	ADCK2	5550.7	3978.6	5550.7	3978.6
sgTRIM28_6	TRIM28	2598.8	3627	2598.8	3627
sgIRAK3_5	IRAK3	3234.1	2072.9	3234.1	2072.9
sgDYRK4_1	DYRK4	8283.3	10247	8283.3	10247
sgPASK_8	PASK	2173.3	3102.5	2173.3	3102.5
sgMAP4K3_2	MAP4K3	5834.7	4221.4	5834.7	4221.4
sgPRKCD_1	PRKCD	8610.1	6607	8610.1	6607
sgMKNK2_3	MKNK2	3470.1	2265.3	3470.1	2265.3
sgBMPR1B_9	BMPR1B	7073	5279.6	7073	5279.6
sgULK4_1	ULK4	6173.8	4512.3	6173.8	4512.3
sgCSNK2A1_6	CSNK2A1	3333.8	2156.5	3333.8	2156.5
sgNPR2_9	NPR2	4349.2	2983.4	4349.2	2983.4
sgNEK10_7	NEK10	3042.8	4160.7	3042.8	4160.7
sgMYLK4_7	MYLK4	2268.5	3217	2268.5	3217
sgSTK38L_6	STK38L	14472	11802	14472	11802
sgTIE1_7	TIE1	1866.6	1017	1866.6	1017
sgMAP3K6_3	MAP3K6	2914.3	4003.8	2914.3	4003.8
sgPNCK_8	PNCK	2076.3	1175	2076.3	1175
sgCHEK2_10	CHEK2	1945.2	1076.5	1945.2	1076.5
sgCDK15_9	CDK15	7617.4	5756.1	7617.4	5756.1
sgMARK1_2	MARK1	951.63	1533.5	951.63	1533.5
sgEIF2AK1_10	EIF2AK1	1136	493.61	1136	493.61
sgBMP2K_8	BMP2K	2760.5	1705.3	2760.5	1705.3
sgSLK_3	SLK	5460.7	3915.6	5460.7	3915.6
sgEPHB2_4	EPHB2	3676.3	2440.5	3676.3	2440.5
sgROS1_5	ROS1	963.86	1548.4	963.86	1548.4
sgMAPK3_3	MAPK3	7280.1	5470.9	7280.1	5470.9
sgNEK8_10	NEK8	4373.6	5734.3	4373.6	5734.3
CTRL0020	control	3577.6	4792.9	3577.6	4792.9
sgTTBK1_6	TTBK1	2108.6	1204.8	2108.6	1204.8
sgAMHR2_4	AMHR2	9702.4	11823	9702.4	11823
sgTRIM24_4	TRIM24	1696.1	2495.5	1696.1	2495.5
sgNEK11_9	NEK11	990.95	1582.7	990.95	1582.7
sgAXL_3	AXL	3414.1	2233.3	3414.1	2233.3
sgMAP4K5_2	MAP4K5	1866.6	2708.5	1866.6	2708.5
sgSTK32B_9	STK32B	901.82	1462.5	901.82	1462.5
sgNRBP1_8	NRBP1	6651.8	4940.6	6651.8	4940.6
sgBRAF_6	BRAF	2805.9	3861.8	2805.9	3861.8
sgDYRK1B_3	DYRK1B	2107.7	1208.2	2107.7	1208.2
sgANKK1_8	ANKK1	1424.4	702.04	1424.4	702.04
sgBMP2K_7	BMP2K	1410.4	692.88	1410.4	692.88
sgPRKCI_2	PRKCI	526.93	113.38	526.93	113.38
sgJAK2_2	JAK2	1919.9	1069.7	1919.9	1069.7
sgADRBK1_3	ADRBK1	5489.5	3960.3	5489.5	3960.3
sgCAMK1D_10	CAMK1D	2807.7	3858.4	2807.7	3858.4
sgGAK_4	GAK	4053.8	5343.8	4053.8	5343.8
sgAKT2_5	AKT2	6967.2	5221.2	6967.2	5221.2
sgSTK10_5	STK10	15556	12821	15556	12821
sgMARK4_4	MARK4	3819.6	2572.3	3819.6	2572.3
sgADCK5_7	ADCK5	6685	8390.2	6685	8390.2
sgEPHB4_9	EPHB4	3355.6	4514.6	3355.6	4514.6
sgSTK16_7	STK16	7346.5	5551.1	7346.5	5551.1
sgEPHB3_6	EPHB3	9390.4	11446	9390.4	11446
sgMKNK1_1	MKNK1	1749.5	2552.8	1749.5	2552.8
sgTEX14_8	TEX14	4881.3	6306.9	4881.3	6306.9
sgFER_10	FER	1901.5	2742.9	1901.5	2742.9
sgPRKX_4	PRKX	798.7	280.59	798.7	280.59
sgUHMK1_6	UHMK1	1006.7	1595.3	1006.7	1595.3
sgIRAK2_8	IRAK2	3745.3	2518.4	3745.3	2518.4
sgJAK2_4	JAK2	1551.1	801.68	1551.1	801.68
sgWNK1_9	WNK1	6280.4	4642.9	6280.4	4642.9
sgDAPK2_3	DAPK2	2784.1	1745.4	2784.1	1745.4
sgTESK2_1	TESK2	6144.9	4528.4	6144.9	4528.4
sgMAPKAPK3_6	MAPKAPK3	1776.5	968.89	1776.5	968.89
sgMAPK4_10	MAPK4	3193.9	2072.9	3193.9	2072.9
sgACVR1B_5	ACVR1B	3955.9	2692.5	3955.9	2692.5
sgDSTYK_7	DSTYK	3051.5	1959.5	3051.5	1959.5
sgSTK32B_7	STK32B	4385.9	5722.9	4385.9	5722.9
sgSYK_8	SYK	3334.6	4481.4	3334.6	4481.4
sgMOK_4	MOK	3328.5	2184	3328.5	2184
sgVRK1_3	VRK1	6592.4	4915.5	6592.4	4915.5
sgTYK2_8	TYK2	3001.7	1921.7	3001.7	1921.7
sgNRBP1_1	NRBP1	2551.7	3537.7	2551.7	3537.7
sgPRKCQ_7	PRKCQ	1961.8	1110.9	1961.8	1110.9
sgVRK2_7	VRK2	10407	8244.7	10407	8244.7
sgRIOK3_1	RIOK3	1024.2	432.91	1024.2	432.91
sgFLT4_7	FLT4	1306.4	1983.6	1306.4	1983.6
sgEEF2K_8	EEF2K	9064.5	7065.1	9064.5	7065.1
sgERN1_5	ERN1	11434	9157.5	11434	9157.5
sgSGK223_8	SGK223	4293.2	5609.5	4293.2	5609.5
sgRPS6KA4_5	RPS6KA4	2864.5	1815.2	2864.5	1815.2
sgEPHB4_2	EPHB4	4128.1	2841.4	4128.1	2841.4
sgHIPK3_10	HIPK3	6013.9	4427.6	6013.9	4427.6
sgCDKL4_3	CDKL4	2394.4	1446.5	2394.4	1446.5
sgNPR1_2	NPR1	2196.9	1294.1	2196.9	1294.1
sgPTK7_10	PTK7	1466.3	2186.3	1466.3	2186.3
sgEPHB3_5	EPHB3	8704.5	6755.9	8704.5	6755.9
sgPRKG2_9	PRKG2	13453	15936	13453	15936
sgFGFR2_6	FGFR2	2272.9	3191.8	2272.9	3191.8
sgCDKL5_4	CDKL5	1545.8	805.12	1545.8	805.12
sgKSR1_1	KSR1	2952.8	4015.3	2952.8	4015.3
sgOBSCN_8	OBSCN	3749.7	2535.6	3749.7	2535.6
sgATR_4	ATR	990.95	1567.9	990.95	1567.9
sgAURKC_6	AURKC	6906.1	5198.3	6906.1	5198.3
sgULK2_7	ULK2	1190.2	1829	1190.2	1829
sgTGFBR1_1	TGFBR1	1400.8	2100.4	1400.8	2100.4
sgSPEG_2	SPEG	3158.1	2056.9	3158.1	2056.9
sgEPHB2_5	EPHB2	3406.3	4553.6	3406.3	4553.6
CTRL0008	control	2155.8	1267.8	2155.8	1267.8
sgCDK19_1	CDK19	2512.3	3479.3	2512.3	3479.3
sgGRK7_8	GRK7	1204.2	1845	1204.2	1845
sgANKK1_9	ANKK1	4244.3	5539.6	4244.3	5539.6
sgEIF2AK4_8	EIF2AK4	3065.5	1985.9	3065.5	1985.9
sgBMPR1B_3	BMPR1B	835.4	1357.1	835.4	1357.1
sgMAP3K2_4	MAP3K2	762.87	1258.6	762.87	1258.6
sgRIPK1_7	RIPK1	2487.9	3447.2	2487.9	3447.2
sgSTK24_4	STK24	13766	11270	13766	11270
sgWEE1_5	WEE1	879.97	343.58	879.97	343.58
sgMAP2K4_2	MAP2K4	2986.8	4048.5	2986.8	4048.5
sgADCK1_10	ADCK1	996.19	1570.2	996.19	1570.2
sgWNK4_6	WNK4	3250.7	2139.3	3250.7	2139.3
sgSTK11_4	STK11	2196.9	1304.5	2196.9	1304.5
sgMAP3K2_3	MAP3K2	1884	1065.1	1884	1065.1
sgBUB1B_8	BUB1B	2765.7	3780.5	2765.7	3780.5
sgPAK3_9	PAK3	919.29	371.06	919.29	371.06
sgNRBP2_8	NRBP2	3027.9	1960.7	3027.9	1960.7
sgMAP3K8_6	MAP3K8	2951.9	4003.8	2951.9	4003.8
sgPTK2B_10	PTK2B	1883.2	1065.1	1883.2	1065.1
sgDCLK3_5	DCLK3	6491	8124.5	6491	8124.5
sgPTK7_8	PTK7	2709.8	1707.6	2709.8	1707.6
sgJAK3_2	JAK3	4367.5	3059	4367.5	3059
sgCDK5_4	CDK5	3545.2	4709.3	3545.2	4709.3
sgGRK6_10	GRK6	2982.5	1926.3	2982.5	1926.3
sgSRPK2_5	SRPK2	909.68	1453.3	909.68	1453.3
sgNEK3_6	NEK3	1260.1	608.13	1260.1	608.13
sgADRBK1_1	ADRBK1	2383	1452.2	2383	1452.2
sgTNIK_8	TNIK	7202.3	5475.5	7202.3	5475.5
sgGAK_5	GAK	2316.6	3231.9	2316.6	3231.9
sgBMPR1A_9	BMPR1A	5479.1	6959.7	5479.1	6959.7
sgTRIO_8	TRIO	3270	4378.3	3270	4378.3
sgMAPK6_4	MAPK6	947.26	1501.4	947.26	1501.4
sgPRKACA_9	PRKACA	926.28	379.08	926.28	379.08
sgWEE1_7	WEE1	1560.7	2292.8	1560.7	2292.8
sgIGF1R_7	IGF1R	2114.7	1247.2	2114.7	1247.2
sgPNCK_10	PNCK	2963.2	1916	2963.2	1916
sgCAMKV_4	CAMKV	4999.3	3597.3	4999.3	3597.3
sgINSRR_7	INSRR	2172.4	3052.1	2172.4	3052.1
sgADCK3_7	ADCK3	514.7	121.4	514.7	121.4
sgNEK1_7	NEK1	2661.8	3646.5	2661.8	3646.5
sgSTK32C_9	STK32C	1526.6	2248.1	1526.6	2248.1
sgALPK2_1	ALPK2	2735.2	3734.7	2735.2	3734.7
CTRL0026	control	5736.8	4224.9	5736.8	4224.9
sgCSNK1E_9	CSNK1E	4249.5	5527	4249.5	5527
sgEPHA7_4	EPHA7	2691.5	1701.9	2691.5	1701.9
sgPAK7_8	PAK7	5416.1	3953.4	5416.1	3953.4
sgNEK5_6	NEK5	1945.2	1120.1	1945.2	1120.1
sgACVR1C_1	ACVR1C	5303.4	3858.4	5303.4	3858.4
sgEIF2AK1_5	EIF2AK1	1020.7	445.51	1020.7	445.51
sgMAP3K8_3	MAP3K8	10941	13105	10941	13105
sgINSRR_1	INSRR	2528.1	1574.7	2528.1	1574.7
sgGUCY2C_1	GUCY2C	9608	7598.8	9608	7598.8
sgCAMK1D_5	CAMK1D	1052.1	1635.4	1052.1	1635.4
sgADRBK2_8	ADRBK2	8052.6	6233.6	8052.6	6233.6
sgPRKCB_4	PRKCB	3518.1	2374.1	3518.1	2374.1
sgAXL_8	AXL	177.39	392.82	177.39	392.82
sgHSPB8_5	HSPB8	1720.6	954	1720.6	954
sgOXSR1_5	OXSR1	4087	2843.7	4087	2843.7
sgCLK3_3	CLK3	2474.8	1535.8	2474.8	1535.8
sgATR_10	ATR	1222.5	589.81	1222.5	589.81
sgMKNK2_5	MKNK2	4478.5	3171.2	4478.5	3171.2
sgEPHA8_10	EPHA8	8788.3	10693	8788.3	10693
sgMAPKAPK2_5	MAPKAPK2	9723.4	11739	9723.4	11739
sgIRAK3_7	IRAK3	2034.3	1194.5	2034.3	1194.5
sgGRK4_1	GRK4	2715.1	1728.2	2715.1	1728.2
sgOXSR1_10	OXSR1	6332.8	7917.2	6332.8	7917.2
sgSIK3_2	SIK3	3622.1	4781.5	3622.1	4781.5
sgAURKC_10	AURKC	5842.6	7356	5842.6	7356
sgDCLK3_2	DCLK3	5420.5	6871.6	5420.5	6871.6
sgPDK4_8	PDK4	5070.1	6467.3	5070.1	6467.3
sgBTK_8	BTK	1032	459.25	1032	459.25
sgMAP3K10_9	MAP3K10	2410.1	1490	2410.1	1490
sgTP53RK_6	TP53RK	13807	16248	13807	16248
sgSTK24_6	STK24	360.9	679.14	360.9	679.14
sgTLK1_8	TLK1	782.1	1272.4	782.1	1272.4
sgFGFR2_7	FGFR2	6294.4	7865.6	6294.4	7865.6
sgPRKCZ_8	PRKCZ	1383.3	2056.9	1383.3	2056.9
sgCSNK1A1L_5	CSNK1A1L	2196	1323.9	2196	1323.9
sgSIK1_8	SIK1	16720	14008	16720	14008
sgGRK6_4	GRK6	3084.7	4139	3084.7	4139
sgCDK10_7	CDK10	3207	2130.2	3207	2130.2
sgCASK_10	CASK	3286.6	2195.5	3286.6	2195.5
sgRPS6KA3_1	RPS6KA3	1960.9	2778.4	1960.9	2778.4
sgPRKACB_9	PRKACB	290.12	9.1621	290.12	9.1621
sgKSR2_7	KSR2	3063.7	4112.6	3063.7	4112.6
sgBTK_1	BTK	1491.7	790.23	1491.7	790.23
sgTLK1_9	TLK1	1087.1	499.33	1087.1	499.33
sgTNIK_9	TNIK	1424.4	740.98	1424.4	740.98
sgCSNK1A1_10	CSNK1A1	732.29	261.12	732.29	261.12
sgSTK40_9	STK40	3270	4356.6	3270	4356.6
sgRIOK2_4	RIOK2	2154	1294.1	2154	1294.1
sgTAF1_1	TAF1	2463.4	1536.9	2463.4	1536.9
sgSYK_5	SYK	1871.8	2666.2	1871.8	2666.2
sgGAK_9	GAK	4292.4	3029.2	4292.4	3029.2
sgAAK1_2	AAK1	1495.2	794.81	1495.2	794.81
sgOBSCN_6	OBSCN	6568.8	4967	6568.8	4967
sgMAP4K1_2	MAP4K1	2840	1838.1	2840	1838.1
sgATR_1	ATR	2729	3708.3	2729	3708.3
sgTSSK4_5	TSSK4	1669.1	925.37	1669.1	925.37
sgCAMK2D_6	CAMK2D	1816.7	2596.3	1816.7	2596.3
sgMYLK3_8	MYLK3	1457.6	768.47	1457.6	768.47
sgCSNK1A1_6	CSNK1A1	5826.9	7321.6	5826.9	7321.6
sgPRKDC_1	PRKDC	1183.2	1795.8	1183.2	1795.8
sgMAP2K7_1	MAP2K7	1086.2	1669.8	1086.2	1669.8
sgEEF2K_3	EEF2K	5026.4	3653.4	5026.4	3653.4
sgALPK2_4	ALPK2	5480.8	6920.8	5480.8	6920.8
sgNRBP1_10	NRBP1	3206.2	2139.3	3206.2	2139.3
sgMOK_9	MOK	3574.9	4708.2	3574.9	4708.2
sgMKNK2_10	MKNK2	4744.2	3417.5	4744.2	3417.5
sgPRKD1_10	PRKD1	1552.8	842.91	1552.8	842.91
sgTAOK2_8	TAOK2	8473.8	6642.5	8473.8	6642.5
sgTSSK3_5	TSSK3	983.09	1532.4	983.09	1532.4
CTRL0077	control	2723.8	3694.6	2723.8	3694.6
sgSCYL3_4	SCYL3	3306.7	2225.2	3306.7	2225.2
sgPIK3R4_3	PIK3R4	3358.2	2267.6	3358.2	2267.6
sgTAOK3_3	TAOK3	1046.9	1614.8	1046.9	1614.8
sgFER_9	FER	810.94	1303.3	810.94	1303.3
sgCLK1_5	CLK1	2005.5	1188.8	2005.5	1188.8
sgSTK32C_4	STK32C	1683.9	943.69	1683.9	943.69
sgAMHR2_6	AMHR2	1902.4	2694.8	1902.4	2694.8
sgSGK2_5	SGK2	1718	970.03	1718	970.03
sgCDKL2_10	CDKL2	4091.4	5306	4091.4	5306
sgRIPK3_3	RIPK3	2819.9	1833.6	2819.9	1833.6
sgDYRK3_3	DYRK3	6311.8	4764.3	6311.8	4764.3
sgMAP2K4_4	MAP2K4	576.74	170.64	576.74	170.64
sgPRKCB_5	PRKCB	8474.6	6651.7	8474.6	6651.7
sgSTK3_6	STK3	6954.1	8586	6954.1	8586
sgFGFR1_10	FGFR1	4351.8	3096.8	4351.8	3096.8
sgOBSCN_10	OBSCN	2001.1	1188.8	2001.1	1188.8
sgSTK39_1	STK39	3976	2784.1	3976	2784.1
sgFES_6	FES	2644.3	1696.1	2644.3	1696.1
sgDAPK1_2	DAPK1	1952.2	2752.1	1952.2	2752.1
sgGRK1_5	GRK1	5481.7	6905.9	5481.7	6905.9
sgARAF_1	ARAF	6848.4	8461.2	6848.4	8461.2
sgNPR2_4	NPR2	3163.3	2116.4	3163.3	2116.4
sgRIPK1_2	RIPK1	14620	12158	14620	12158
sgPRKCH_8	PRKCH	6967.2	8594	6967.2	8594
sgPRKCG_6	PRKCG	2677.5	1724.8	2677.5	1724.8
sgNPR1_3	NPR1	2357.7	1470.5	2357.7	1470.5
sgRPS6KA6_9	RPS6KA6	1649.8	2376.4	1649.8	2376.4
sgKDR_1	KDR	2248.4	1384.6	2248.4	1384.6
sgMAPK15_3	MAPK15	1472.4	2154.2	1472.4	2154.2
sgMAPKAPK3_7	MAPKAPK3	1649	2375.3	1649	2375.3
sgPASK_3	PASK	4418.2	5678.2	4418.2	5678.2
sgGRK4_10	GRK4	256.91	0	256.91	0
[truncated: 3,171 more rows]
